# Supplementary material for: A Five-Year Malaria Prevalence/Frequency in Makenene in a Forest–Savannah Transition Ecozone of Central Cameroon: The Results of a Retrospective Study
Source: Trop Med Infect Dis. 2024 Oct 7;9(10):231. doi: 10.3390/tropicalmed9100231 (PMC11511469; doi:10.3390/tropicalmed9100231)
Supplement: Supplementary file 1 [file tropicalmed-09-00231-s001.zip › Copy of Djoufounna et al _DataRetro.xlsx]

## Sheet: Sheet1
Hospital	Year	Month	Date	Date2	Age	Gender	Quaters	Status
Catholique	2016	1	janv-16	2016-01-01	1	M		Neg
Catholique	2016	1	janv-16	2016-01-01	6	M		Pos
Catholique	2016	1	janv-16	2016-01-01	37	F		Pos
Catholique	2016	1	janv-16	2016-01-01	38	M		Pos
Catholique	2016	1	janv-16	2016-01-01	70	F		Neg
Catholique	2016	1	janv-16	2016-01-01	21	F		Pos
Catholique	2016	1	janv-16	2016-01-01	2	F		Pos
Catholique	2016	1	janv-16	2016-01-01	57	F		Pos
Catholique	2016	1	janv-16	2016-01-01	3	M		Neg
Catholique	2016	1	janv-16	2016-01-01	41	F		Neg
Catholique	2016	1	janv-16	2016-01-01	47	F		Neg
Catholique	2016	1	janv-16	2016-01-01	40	M		Neg
Catholique	2016	1	janv-16	2016-01-01	3	F		Pos
Catholique	2016	1	janv-16	2016-01-01	63	F	Ndokohock	Pos
Catholique	2016	1	janv-16	2016-01-01	31	F	Ngokop	Pos
Catholique	2016	1	janv-16	2016-01-01	51	F	Est	Pos
Catholique	2016	1	janv-16	2016-01-01	11	F	Centre	Pos
Catholique	2016	1	janv-16	2016-01-01	14	M	Baloua	Pos
Catholique	2016	1	janv-16	2016-01-01	54	F		Neg
Catholique	2016	1	janv-16	2016-01-01	2	M		Neg
Catholique	2016	1	janv-16	2016-01-01	17	F		Pos
Catholique	2016	1	janv-16	2016-01-01	2	M		Neg
Catholique	2016	1	janv-16	2016-01-01	19	F	Est	Neg
Catholique	2016	1	janv-16	2016-01-01	8	F		Pos
Catholique	2016	1	janv-16	2016-01-01	14	F		Neg
Catholique	2016	1	janv-16	2016-01-01	3	F		Pos
Catholique	2016	1	janv-16	2016-01-01	35	F		Pos
Catholique	2016	1	janv-16	2016-01-01	70	F		Neg
Catholique	2016	1	janv-16	2016-01-01	24	F		Neg
Catholique	2016	1	janv-16	2016-01-01	23	M		Neg
Catholique	2016	1	janv-16	2016-01-01	40	F		Pos
Catholique	2016	1	janv-16	2016-01-01	9	F		Pos
Catholique	2016	1	janv-16	2016-01-01	50	F		Neg
Catholique	2016	1	janv-16	2016-01-01	31	M		Neg
Catholique	2016	1	janv-16	2016-01-01	66	F		Neg
Catholique	2016	1	janv-16	2016-01-01	2	F		Neg
Catholique	2016	1	janv-16	2016-01-01	9	M		Pos
Catholique	2016	1	janv-16	2016-01-01	45	M		Neg
Catholique	2016	1	janv-16	2016-01-01	60	F	Carriere	Neg
Catholique	2016	1	janv-16	2016-01-01	7	M	Centre	Neg
Catholique	2016	1	janv-16	2016-01-01	8	F		Pos
Catholique	2016	1	janv-16	2016-01-01	5	M		Pos
Catholique	2016	1	janv-16	2016-01-01	4	M		Pos
Catholique	2016	1	janv-16	2016-01-01	32	F	Mo-centre	Neg
Catholique	2016	1	janv-16	2016-01-01	2	M		Pos
Catholique	2016	1	janv-16	2016-01-01	64	F		Neg
Catholique	2016	1	janv-16	2016-01-01	3	F		Pos
Catholique	2016	1	janv-16	2016-01-01	34	F		Neg
Catholique	2016	1	janv-16	2016-01-01	32	F		Pos
Catholique	2016	1	janv-16	2016-01-01	22	F	Sud	Pos
Catholique	2016	1	janv-16	2016-01-01	2	F		Neg
Catholique	2016	1	janv-16	2016-01-01	35	F		Pos
Catholique	2016	1	janv-16	2016-01-01	4	M	Sud	Pos
Catholique	2016	1	janv-16	2016-01-01	45	F	Est	Pos
Catholique	2016	1	janv-16	2016-01-01	1	M	Centre	Neg
Catholique	2016	1	janv-16	2016-01-01	42	M	Centre	Neg
Catholique	2016	1	janv-16	2016-01-01	1	F		Neg
Catholique	2016	1	janv-16	2016-01-01	13	F		Neg
Catholique	2016	1	janv-16	2016-01-01	19	F	Barriere	Neg
Catholique	2016	1	janv-16	2016-01-01	1	F		Pos
Catholique	2016	1	janv-16	2016-01-01	23	F		Pos
Catholique	2016	1	janv-16	2016-01-01	19	F	Barriere	Neg
Catholique	2016	1	janv-16	2016-01-01	1	M		Neg
Catholique	2016	1	janv-16	2016-01-01	37	M	Bantoum	Neg
Catholique	2016	1	janv-16	2016-01-01	1	F		Pos
Catholique	2016	1	janv-16	2016-01-01	36	F		Pos
Catholique	2016	1	janv-16	2016-01-01	73	M		Pos
Catholique	2016	1	janv-16	2016-01-01	63	M		Neg
Catholique	2016	1	janv-16	2016-01-01	1	M		Neg
Catholique	2016	1	janv-16	2016-01-01	2	M		Pos
Catholique	2016	1	janv-16	2016-01-01	1	F		Neg
Catholique	2016	2	févr-16	2016-01-02	6	F	Centre	Neg
Catholique	2016	2	févr-16	2016-01-02	28	F	Centre	Neg
Catholique	2016	2	févr-16	2016-01-02	2	M	Centre	Pos
Catholique	2016	2	févr-16	2016-01-02	32	F		Pos
Catholique	2016	2	févr-16	2016-01-02	49	F	Centre	Neg
Catholique	2016	2	févr-16	2016-01-02	4	M		Pos
Catholique	2016	2	févr-16	2016-01-02	1	M		Pos
Catholique	2016	2	févr-16	2016-01-02	32	M		Neg
Catholique	2016	2	févr-16	2016-01-02	43	M		Neg
Catholique	2016	2	févr-16	2016-01-02	30	M		Neg
Catholique	2016	2	févr-16	2016-01-02	4	F		Pos
Catholique	2016	2	févr-16	2016-01-02	55	F		Pos
Catholique	2016	2	févr-16	2016-01-02	5	F		Pos
Catholique	2016	2	févr-16	2016-01-02	4	F		Neg
Catholique	2016	2	févr-16	2016-01-02	43	F		Neg
Catholique	2016	2	févr-16	2016-01-02	58	F		Pos
Catholique	2016	2	févr-16	2016-01-02		F		Pos
Catholique	2016	2	févr-16	2016-01-02	67	F		Neg
Catholique	2016	2	févr-16	2016-01-02	32	F		Neg
Catholique	2016	2	févr-16	2016-01-02	13	F		Pos
Catholique	2016	2	févr-16	2016-01-02		F		Pos
Catholique	2016	2	févr-16	2016-01-02	20	M		Neg
Catholique	2016	2	févr-16	2016-01-02		M		Neg
Catholique	2016	2	févr-16	2016-01-02	46	F		Neg
Catholique	2016	2	févr-16	2016-01-02	6	M		Neg
Catholique	2016	2	févr-16	2016-01-02	34	F		Pos
Catholique	2016	2	févr-16	2016-01-02	6	F		Pos
Catholique	2016	2	févr-16	2016-01-02	5	M		Neg
Catholique	2016	2	févr-16	2016-01-02	8	M		Neg
Catholique	2016	2	févr-16	2016-01-02	66	F		Pos
Catholique	2016	2	févr-16	2016-01-02	23	M		Neg
Catholique	2016	2	févr-16	2016-01-02	30	M		Neg
Catholique	2016	2	févr-16	2016-01-02	15	M		Pos
Catholique	2016	2	févr-16	2016-01-02		F		Pos
Catholique	2016	2	févr-16	2016-01-02	4	F		Neg
Catholique	2016	2	févr-16	2016-01-02	15	M		Pos
Catholique	2016	2	févr-16	2016-01-02	11			Pos
Catholique	2016	2	févr-16	2016-01-02	14	M		Neg
Catholique	2016	2	févr-16	2016-01-02	1	F		Pos
Catholique	2016	2	févr-16	2016-01-02	56	F		Pos
Catholique	2016	2	févr-16	2016-01-02	25	M		Neg
Catholique	2016	2	févr-16	2016-01-02	61	F	DIKI	Pos
Catholique	2016	2	févr-16	2016-01-02	43	F		Neg
Catholique	2016	2	févr-16	2016-01-02	23	M		Pos
Catholique	2016	2	févr-16	2016-01-02	1	M		Neg
Catholique	2016	2	févr-16	2016-01-02	70	F		Neg
Catholique	2016	2	févr-16	2016-01-02	33	F		Pos
Catholique	2016	2	févr-16	2016-01-02	15	F		Neg
Catholique	2016	2	févr-16	2016-01-02	15	M		Pos
Catholique	2016	2	févr-16	2016-01-02	85	F		Pos
Catholique	2016	2	févr-16	2016-01-02	4	F		Pos
Catholique	2016	2	févr-16	2016-01-02	47	F		Neg
Catholique	2016	2	févr-16	2016-01-02	4	M		Pos
Catholique	2016	2	févr-16	2016-01-02		M		Pos
Catholique	2016	2	févr-16	2016-01-02	9	M	Ndokohock	Pos
Catholique	2016	2	févr-16	2016-01-02	11	M		Pos
Catholique	2016	2	févr-16	2016-01-02	6	F		Neg
Catholique	2016	2	févr-16	2016-01-02	4	M		Neg
Catholique	2016	2	févr-16	2016-01-02	2	M		Neg
Catholique	2016	2	févr-16	2016-01-02	8	M		Pos
Catholique	2016	2	févr-16	2016-01-02	1	M		Neg
Catholique	2016	2	févr-16	2016-01-02	6	F		Pos
Catholique	2016	2	févr-16	2016-01-02	3	F		Pos
Catholique	2016	2	févr-16	2016-01-02	4	F		Pos
Catholique	2016	2	févr-16	2016-01-02	4	M		Pos
Catholique	2016	2	févr-16	2016-01-02	2	F		Pos
Catholique	2016	2	févr-16	2016-01-02	3	F		Pos
Catholique	2016	2	févr-16	2016-01-02	32	F		Neg
Catholique	2016	2	févr-16	2016-01-02	30	F		Pos
Catholique	2016	2	févr-16	2016-01-02	8	F		Pos
Catholique	2016	2	févr-16	2016-01-02	12	F		Neg
Catholique	2016	2	févr-16	2016-01-02	17	M		Neg
Catholique	2016	2	févr-16	2016-01-02	48	M		Pos
Catholique	2016	2	févr-16	2016-01-02	68	M		Neg
Catholique	2016	2	févr-16	2016-01-02		F		Neg
Catholique	2016	2	févr-16	2016-01-02	70	F		Neg
Catholique	2016	2	févr-16	2016-01-02	17	F		Neg
Catholique	2016	2	févr-16	2016-01-02	8	F		Pos
Catholique	2016	2	févr-16	2016-01-02	8	F	DIKI	Pos
Catholique	2016	2	févr-16	2016-01-02	50	F	DIKI	Neg
Catholique	2016	2	févr-16	2016-01-02	7	F		Pos
Catholique	2016	2	févr-16	2016-01-02	1	F		Pos
Catholique	2016	2	févr-16	2016-01-02	2	F		Pos
Catholique	2016	2	févr-16	2016-01-02	1	M		Pos
Catholique	2016	2	févr-16	2016-01-02		F		Neg
Catholique	2016	2	févr-16	2016-01-02		F		Pos
Catholique	2016	2	févr-16	2016-01-02	1	M		Neg
Catholique	2016	2	févr-16	2016-01-02	2	F		Pos
Catholique	2016	2	févr-16	2016-01-02	54	F		Pos
Catholique	2016	2	févr-16	2016-01-02	16	M		Neg
Catholique	2016	2	févr-16	2016-01-02	6	M		Neg
Catholique	2016	2	févr-16	2016-01-02	20	F		Pos
Catholique	2016	2	févr-16	2016-01-02	33	M		Neg
Catholique	2016	2	févr-16	2016-01-02	18	F		Neg
Catholique	2016	2	févr-16	2016-01-02	14	F		Neg
Catholique	2016	2	févr-16	2016-01-02	1	M		Neg
Catholique	2016	2	févr-16	2016-01-02	3	M		Pos
Catholique	2016	2	févr-16	2016-01-02	3	M		Pos
Catholique	2016	2	févr-16	2016-01-02	3	F		Pos
Catholique	2016	2	févr-16	2016-01-02	18	F		Pos
Catholique	2016	2	févr-16	2016-01-02	1	F		Neg
Catholique	2016	2	févr-16	2016-01-02	17	F		Neg
Catholique	2016	2	févr-16	2016-01-02	16	F		Neg
Catholique	2016	2	févr-16	2016-01-02	41	M		Pos
Catholique	2016	2	févr-16	2016-01-02		M	DIKI	Neg
Catholique	2016	2	févr-16	2016-01-02	55	M		Neg
Catholique	2016	2	févr-16	2016-01-02	1	M		Pos
Catholique	2016	2	févr-16	2016-01-02	7	M		Pos
Catholique	2016	2	févr-16	2016-01-02	31	F	DIKI	Pos
Catholique	2016	2	févr-16	2016-01-02	4	M	Ndokohock	Pos
Catholique	2016	2	févr-16	2016-01-02	1	M		Neg
Catholique	2016	2	févr-16	2016-01-02	21	F		Pos
Catholique	2016	2	févr-16	2016-01-02	1	M		Pos
Catholique	2016	2	févr-16	2016-01-02	30	M		Neg
Catholique	2016	2	févr-16	2016-01-02	22	F		Pos
Catholique	2016	2	févr-16	2016-01-02	5	M	Ndokohock	Pos
Catholique	2016	2	févr-16	2016-01-02	20	M		Neg
Catholique	2016	2	févr-16	2016-01-02	7	M	Baloua	Pos
Catholique	2016	2	févr-16	2016-01-02	64	M		Neg
Catholique	2016	2	févr-16	2016-01-02	7	M	Ndokohock	Pos
Catholique	2016	2	févr-16	2016-01-02	3	F	Ndokohock	Pos
Catholique	2016	2	févr-16	2016-01-02	25	M		Neg
Catholique	2016	2	févr-16	2016-01-02	36	F		Neg
Catholique	2016	2	févr-16	2016-01-02	15	F		Pos
Catholique	2016	2	févr-16	2016-01-02	21	F		Pos
Catholique	2016	2	févr-16	2016-01-02	7	F		Pos
Catholique	2016	2	févr-16	2016-01-02	29	M		Neg
Catholique	2016	2	févr-16	2016-01-02	20	F		Neg
Catholique	2016	2	févr-16	2016-01-02		F		Pos
Catholique	2016	2	févr-16	2016-01-02	28	F		Pos
Catholique	2016	2	févr-16	2016-01-02	13	M		Pos
Catholique	2016	2	févr-16	2016-01-02	5	M		Pos
Catholique	2016	2	févr-16	2016-01-02	4	F		Pos
Catholique	2016	2	févr-16	2016-01-02	1	M		Pos
Catholique	2016	2	févr-16	2016-01-02	6	F		Neg
Catholique	2016	2	févr-16	2016-01-02	30	F		Pos
Catholique	2016	2	févr-16	2016-01-02	10	F		Pos
Catholique	2016	2	févr-16	2016-01-02	14	M		Pos
Catholique	2016	2	févr-16	2016-01-02	12	M		Pos
Catholique	2016	2	févr-16	2016-01-02	1	M	Yaoundé	Neg
Catholique	2016	2	févr-16	2016-01-02	11	F		Pos
Catholique	2016	2	févr-16	2016-01-02	46	F		Pos
Catholique	2016	2	févr-16	2016-01-02		F		Pos
Catholique	2016	3	mars-16	2016-01-03	4	M		Pos
Catholique	2016	3	mars-16	2016-01-03	1	F		Pos
Catholique	2016	3	mars-16	2016-01-03	23	F		Pos
Catholique	2016	3	mars-16	2016-01-03	3	F		Pos
Catholique	2016	3	mars-16	2016-01-03	20	F		Pos
Catholique	2016	3	mars-16	2016-01-03	27	M		Pos
Catholique	2016	3	mars-16	2016-01-03	33	M		Neg
Catholique	2016	3	mars-16	2016-01-03	26	F		Neg
Catholique	2016	3	mars-16	2016-01-03	60	M		Neg
Catholique	2016	3	mars-16	2016-01-03	7	F		Pos
Catholique	2016	3	mars-16	2016-01-03	33	F		Pos
Catholique	2016	3	mars-16	2016-01-03	38	F		Pos
Catholique	2016	3	mars-16	2016-01-03	25	F		Neg
Catholique	2016	3	mars-16	2016-01-03	2	F		Neg
Catholique	2016	3	mars-16	2016-01-03	8	F		Pos
Catholique	2016	3	mars-16	2016-01-03	25	F		Neg
Catholique	2016	3	mars-16	2016-01-03	1	F		Pos
Catholique	2016	3	mars-16	2016-01-03	73	F		Pos
Catholique	2016	3	mars-16	2016-01-03	35	F		Neg
Catholique	2016	3	mars-16	2016-01-03	62	F		Pos
Catholique	2016	3	mars-16	2016-01-03	39	F		Pos
Catholique	2016	3	mars-16	2016-01-03	8	F		Pos
Catholique	2016	3	mars-16	2016-01-03	2	M		Neg
Catholique	2016	3	mars-16	2016-01-03	19	M		Pos
Catholique	2016	3	mars-16	2016-01-03	51	M		Pos
Catholique	2016	3	mars-16	2016-01-03	1	M		Pos
Catholique	2016	3	mars-16	2016-01-03	2	M		Pos
Catholique	2016	3	mars-16	2016-01-03	3	F		Pos
Catholique	2016	3	mars-16	2016-01-03	17	F		Pos
Catholique	2016	3	mars-16	2016-01-03	26	F	Hopital	Pos
Catholique	2016	3	mars-16	2016-01-03	5	F		Pos
Catholique	2016	3	mars-16	2016-01-03	36	F	Kalakouta	Neg
Catholique	2016	3	mars-16	2016-01-03	43	F		Pos
Catholique	2016	3	mars-16	2016-01-03	35	F		Neg
Catholique	2016	3	mars-16	2016-01-03	19	F		Pos
Catholique	2016	3	mars-16	2016-01-03	1	M	Ndokohock	Pos
Catholique	2016	3	mars-16	2016-01-03	63	M		Neg
Catholique	2016	3	mars-16	2016-01-03	25	F		Neg
Catholique	2016	3	mars-16	2016-01-03	4	M		Pos
Catholique	2016	3	mars-16	2016-01-03	45	M		Pos
Catholique	2016	3	mars-16	2016-01-03	59	F		Neg
Catholique	2016	3	mars-16	2016-01-03	44	M		Pos
Catholique	2016	3	mars-16	2016-01-03	56	M		Neg
Catholique	2016	3	mars-16	2016-01-03	16	M		Pos
Catholique	2016	3	mars-16	2016-01-03	37	F		Neg
Catholique	2016	3	mars-16	2016-01-03	56	M		Neg
Catholique	2016	3	mars-16	2016-01-03	41	M		Neg
Catholique	2016	3	mars-16	2016-01-03	73	M		Neg
Catholique	2016	3	mars-16	2016-01-03	57	F		Neg
Catholique	2016	3	mars-16	2016-01-03	59	F		Neg
Catholique	2016	3	mars-16	2016-01-03	22	M		Neg
Catholique	2016	3	mars-16	2016-01-03	24	F		Neg
Catholique	2016	3	mars-16	2016-01-03	2	M		Pos
Catholique	2016	3	mars-16	2016-01-03	12	M		Pos
Catholique	2016	3	mars-16	2016-01-03	20	F	Ndokohock	Neg
Catholique	2016	3	mars-16	2016-01-03	5	F		Neg
Catholique	2016	3	mars-16	2016-01-03	7	F		Neg
Catholique	2016	3	mars-16	2016-01-03	1	M		Neg
Catholique	2016	3	mars-16	2016-01-03	64	F		Neg
Catholique	2016	3	mars-16	2016-01-03	44	F		Neg
Catholique	2016	3	mars-16	2016-01-03	55	M	Ndokohock	Pos
Catholique	2016	3	mars-16	2016-01-03	44	F		Pos
Catholique	2016	3	mars-16	2016-01-03	2	M		Pos
Catholique	2016	3	mars-16	2016-01-03	25	F		Neg
Catholique	2016	3	mars-16	2016-01-03	24	F		Neg
Catholique	2016	3	mars-16	2016-01-03	2	F		Pos
Catholique	2016	3	mars-16	2016-01-03	3	F		Pos
Catholique	2016	3	mars-16	2016-01-03	30	F		Neg
Catholique	2016	3	mars-16	2016-01-03	57	M		Neg
Catholique	2016	3	mars-16	2016-01-03	41	F		Neg
Catholique	2016	3	mars-16	2016-01-03	30	F		Neg
Catholique	2016	3	mars-16	2016-01-03	66	F		Neg
Catholique	2016	3	mars-16	2016-01-03	7	M		Neg
Catholique	2016	3	mars-16	2016-01-03	1	M		Neg
Catholique	2016	3	mars-16	2016-01-03	3	M		Pos
Catholique	2016	3	mars-16	2016-01-03	28	F		Pos
Catholique	2016	3	mars-16	2016-01-03	5	F	Ndokohock	Pos
Catholique	2016	3	mars-16	2016-01-03	4	F	Ngokop	Pos
Catholique	2016	3	mars-16	2016-01-03	41	F	Sud	Neg
Catholique	2016	3	mars-16	2016-01-03	33	F	Ndokohock	Pos
Catholique	2016	3	mars-16	2016-01-03	21	M		Pos
Catholique	2016	3	mars-16	2016-01-03	4	F	Ndokohock	Pos
Catholique	2016	3	mars-16	2016-01-03	9	F		Pos
Catholique	2016	3	mars-16	2016-01-03	5	F		Pos
Catholique	2016	3	mars-16	2016-01-03	2	F		Pos
Catholique	2016	3	mars-16	2016-01-03	20	F		Neg
Catholique	2016	3	mars-16	2016-01-03	21	F		Pos
Catholique	2016	3	mars-16	2016-01-03	16	F		Pos
Catholique	2016	3	mars-16	2016-01-03	62	M		Pos
Catholique	2016	3	mars-16	2016-01-03	11	F		Pos
Catholique	2016	3	mars-16	2016-01-03	9	M		Pos
Catholique	2016	3	mars-16	2016-01-03	45	F		Neg
Catholique	2016	3	mars-16	2016-01-03	13	M		Pos
Catholique	2016	3	mars-16	2016-01-03	49	F		Neg
Catholique	2016	3	mars-16	2016-01-03	4	M		Pos
Catholique	2016	3	mars-16	2016-01-03	1	M		Neg
Catholique	2016	3	mars-16	2016-01-03	5	M		Pos
Catholique	2016	3	mars-16	2016-01-03	10	M		Neg
Catholique	2016	3	mars-16	2016-01-03	3	M		Neg
Catholique	2016	3	mars-16	2016-01-03	1	F		Neg
Catholique	2016	3	mars-16	2016-01-03	4	F		Neg
Catholique	2016	3	mars-16	2016-01-03	4	M		Neg
Catholique	2016	3	mars-16	2016-01-03	76	F		Neg
Catholique	2016	3	mars-16	2016-01-03	6	M		Pos
Catholique	2016	3	mars-16	2016-01-03	8	F		Pos
Catholique	2016	3	mars-16	2016-01-03		M		Pos
Catholique	2016	3	mars-16	2016-01-03	39	F	Ndokohock	Neg
Catholique	2016	3	mars-16	2016-01-03	46	F		Neg
Catholique	2016	3	mars-16	2016-01-03	5	F		Pos
Catholique	2016	3	mars-16	2016-01-03	2	F		Pos
Catholique	2016	3	mars-16	2016-01-03	19	M		Pos
Catholique	2016	3	mars-16	2016-01-03	7	M		Pos
Catholique	2016	3	mars-16	2016-01-03	29	F		Neg
Catholique	2016	3	mars-16	2016-01-03	60	F		Pos
Catholique	2016	3	mars-16	2016-01-03	4	M		Pos
Catholique	2016	3	mars-16	2016-01-03	60	F		Pos
Catholique	2016	3	mars-16	2016-01-03	1	F		Pos
Catholique	2016	3	mars-16	2016-01-03	6	F		Pos
Catholique	2016	3	mars-16	2016-01-03	2	F		Pos
Catholique	2016	3	mars-16	2016-01-03	2	M		Pos
Catholique	2016	3	mars-16	2016-01-03	28	F		Neg
Catholique	2016	3	mars-16	2016-01-03	70	F		Pos
Catholique	2016	3	mars-16	2016-01-03	10	F		Pos
Catholique	2016	3	mars-16	2016-01-03	46	M		Pos
Catholique	2016	3	mars-16	2016-01-03	20	F		Pos
Catholique	2016	3	mars-16	2016-01-03	22	F		Neg
Catholique	2016	3	mars-16	2016-01-03	2	F		Pos
Catholique	2016	3	mars-16	2016-01-03	16	M		Pos
Catholique	2016	3	mars-16	2016-01-03	2	F		Pos
Catholique	2016	3	mars-16	2016-01-03	3	M		Neg
Catholique	2016	3	mars-16	2016-01-03	2	F		Pos
Catholique	2016	3	mars-16	2016-01-03	5	M		Pos
Catholique	2016	3	mars-16	2016-01-03	2	M		Pos
Catholique	2016	3	mars-16	2016-01-03	13	M		Pos
Catholique	2016	3	mars-16	2016-01-03	4	F		Pos
Catholique	2016	3	mars-16	2016-01-03	33	F		Pos
Catholique	2016	3	mars-16	2016-01-03	6	M		Pos
Catholique	2016	3	mars-16	2016-01-03	54	F		Neg
Catholique	2016	3	mars-16	2016-01-03	6	M		Pos
Catholique	2016	3	mars-16	2016-01-03	19	M		Neg
Catholique	2016	3	mars-16	2016-01-03	7	M		Pos
Catholique	2016	3	mars-16	2016-01-03	28	M		Neg
Catholique	2016	3	mars-16	2016-01-03	2	M		Pos
Catholique	2016	3	mars-16	2016-01-03	6	M		Neg
Catholique	2016	3	mars-16	2016-01-03	6	M		Neg
Catholique	2016	3	mars-16	2016-01-03	6	M		Pos
Catholique	2016	3	mars-16	2016-01-03	30	F		Pos
Catholique	2016	3	mars-16	2016-01-03	1	M		Pos
Catholique	2016	3	mars-16	2016-01-03	49	F		Neg
Catholique	2016	3	mars-16	2016-01-03	63	F		Neg
Catholique	2016	3	mars-16	2016-01-03	2	F		Pos
Catholique	2016	3	mars-16	2016-01-03	3	F		Pos
Catholique	2016	3	mars-16	2016-01-03	2	F		Pos
Catholique	2016	3	mars-16	2016-01-03		F		Pos
Catholique	2016	3	mars-16	2016-01-03	1	M		Neg
Catholique	2016	3	mars-16	2016-01-03	12	F		Pos
Catholique	2016	3	mars-16	2016-01-03	1	M		Pos
Catholique	2016	3	mars-16	2016-01-03	12	F		Pos
Catholique	2016	3	mars-16	2016-01-03	1	M		Neg
Catholique	2016	3	mars-16	2016-01-03	3	F		Pos
Catholique	2016	3	mars-16	2016-01-03	40	F		Pos
Catholique	2016	3	mars-16	2016-01-03	2	M		Neg
Catholique	2016	3	mars-16	2016-01-03	40	F		Pos
Catholique	2016	3	mars-16	2016-01-03	2	M		Pos
Catholique	2016	3	mars-16	2016-01-03	4	F		Pos
Catholique	2016	3	mars-16	2016-01-03	4	F		Pos
Catholique	2016	3	mars-16	2016-01-03	43	F		Pos
Catholique	2016	3	mars-16	2016-01-03	18	M		Pos
Catholique	2016	3	mars-16	2016-01-03	1	M		Neg
Catholique	2016	3	mars-16	2016-01-03	6	M		Pos
Catholique	2016	3	mars-16	2016-01-03	3	M		Neg
Catholique	2016	3	mars-16	2016-01-03	70	F		Pos
Catholique	2016	3	mars-16	2016-01-03	6	F		Pos
Catholique	2016	3	mars-16	2016-01-03	8	F		Pos
Catholique	2016	3	mars-16	2016-01-03	13	M		Neg
Catholique	2016	3	mars-16	2016-01-03	21	M		Pos
Catholique	2016	3	mars-16	2016-01-03	3	M		Pos
Catholique	2016	3	mars-16	2016-01-03	36	F		Pos
Catholique	2016	3	mars-16	2016-01-03	40	F		Pos
Catholique	2016	3	mars-16	2016-01-03	6	M		Pos
Catholique	2016	3	mars-16	2016-01-03	2	F		Pos
Catholique	2016	3	mars-16	2016-01-03	1	M		Pos
Catholique	2016	3	mars-16	2016-01-03	20	F		Neg
Catholique	2016	3	mars-16	2016-01-03	19	F		Pos
Catholique	2016	3	mars-16	2016-01-03	9	M		Pos
Catholique	2016	3	mars-16	2016-01-03	7	M		Pos
Catholique	2016	3	mars-16	2016-01-03	73	F		Pos
Catholique	2016	3	mars-16	2016-01-03	9	M		Pos
Catholique	2016	3	mars-16	2016-01-03	11	F		Pos
Catholique	2016	3	mars-16	2016-01-03	60	F		Pos
Catholique	2016	3	mars-16	2016-01-03	6	M		Pos
Catholique	2016	3	mars-16	2016-01-03	52	F		Pos
Catholique	2016	3	mars-16	2016-01-03	8	M		Pos
Catholique	2016	3	mars-16	2016-01-03	7	F		Pos
Catholique	2016	3	mars-16	2016-01-03	12	F		Pos
Catholique	2016	3	mars-16	2016-01-03	15	F		Pos
Catholique	2016	3	mars-16	2016-01-03	28	M		Pos
Catholique	2016	3	mars-16	2016-01-03	23	F		Neg
Catholique	2016	3	mars-16	2016-01-03		F		Neg
Catholique	2016	3	mars-16	2016-01-03	71	M		Neg
Catholique	2016	3	mars-16	2016-01-03	35	F		Neg
Catholique	2016	3	mars-16	2016-01-03	24	F		Pos
Catholique	2016	3	mars-16	2016-01-03	27	F		Pos
Catholique	2016	3	mars-16	2016-01-03	10	M		Pos
Catholique	2016	3	mars-16	2016-01-03	6	F		Neg
Catholique	2016	3	mars-16	2016-01-03	15	F		Pos
Catholique	2016	3	mars-16	2016-01-03	25	F		Pos
Catholique	2016	3	mars-16	2016-01-03	1	M		Pos
Catholique	2016	4	avr-16	2016-01-04	10	M		Pos
Catholique	2016	4	avr-16	2016-01-04	2	M		Pos
Catholique	2016	4	avr-16	2016-01-04	18	F		Neg
Catholique	2016	4	avr-16	2016-01-04	1	M		Pos
Catholique	2016	4	avr-16	2016-01-04	50	M		Pos
Catholique	2016	4	avr-16	2016-01-04	27	F		Pos
Catholique	2016	4	avr-16	2016-01-04	50	M		Pos
Catholique	2016	4	avr-16	2016-01-04	14	M		Pos
Catholique	2016	4	avr-16	2016-01-04	55	M		Pos
Catholique	2016	4	avr-16	2016-01-04	36	M		Pos
Catholique	2016	4	avr-16	2016-01-04		F		Pos
Catholique	2016	4	avr-16	2016-01-04	3	M		Pos
Catholique	2016	4	avr-16	2016-01-04	1	F		Pos
Catholique	2016	4	avr-16	2016-01-04	3	F		Pos
Catholique	2016	4	avr-16	2016-01-04	1	M		Pos
Catholique	2016	4	avr-16	2016-01-04	37	M		Pos
Catholique	2016	4	avr-16	2016-01-04	32	F		Neg
Catholique	2016	4	avr-16	2016-01-04	5	M		Pos
Catholique	2016	4	avr-16	2016-01-04	42	M		Neg
Catholique	2016	4	avr-16	2016-01-04	2	F		Neg
Catholique	2016	4	avr-16	2016-01-04	4	M		Pos
Catholique	2016	4	avr-16	2016-01-04	2	M		Pos
Catholique	2016	4	avr-16	2016-01-04	11	F		Pos
Catholique	2016	4	avr-16	2016-01-04	25	F		Neg
Catholique	2016	4	avr-16	2016-01-04	11	F		Pos
Catholique	2016	4	avr-16	2016-01-04	5	M		Pos
Catholique	2016	4	avr-16	2016-01-04	1	F		Neg
Catholique	2016	4	avr-16	2016-01-04	4	F		Pos
Catholique	2016	4	avr-16	2016-01-04	11	F		Pos
Catholique	2016	4	avr-16	2016-01-04	10	F		Pos
Catholique	2016	4	avr-16	2016-01-04	2	M		Pos
Catholique	2016	4	avr-16	2016-01-04	17	M		Neg
Catholique	2016	4	avr-16	2016-01-04	1	M		Neg
Catholique	2016	4	avr-16	2016-01-04	2	M		Pos
Catholique	2016	4	avr-16	2016-01-04	57	F		Neg
Catholique	2016	4	avr-16	2016-01-04	17	M		Neg
Catholique	2016	4	avr-16	2016-01-04	18	M		Pos
Catholique	2016	4	avr-16	2016-01-04	22	M		Neg
Catholique	2016	4	avr-16	2016-01-04	28	M		Pos
Catholique	2016	4	avr-16	2016-01-04	1	M		Pos
Catholique	2016	4	avr-16	2016-01-04	70	M	Ndokohock	Neg
Catholique	2016	4	avr-16	2016-01-04	5	M		Pos
Catholique	2016	4	avr-16	2016-01-04	60	M		Pos
Catholique	2016	4	avr-16	2016-01-04	27	F		Pos
Catholique	2016	4	avr-16	2016-01-04	22	M		Pos
Catholique	2016	4	avr-16	2016-01-04	29	F		Neg
Catholique	2016	4	avr-16	2016-01-04	4	M		Pos
Catholique	2016	4	avr-16	2016-01-04	16	M		Pos
Catholique	2016	4	avr-16	2016-01-04	15	M		Neg
Catholique	2016	4	avr-16	2016-01-04	4	M		Pos
Catholique	2016	4	avr-16	2016-01-04	4	F		Pos
Catholique	2016	4	avr-16	2016-01-04	1	M		Pos
Catholique	2016	4	avr-16	2016-01-04	10	M		Pos
Catholique	2016	4	avr-16	2016-01-04	29	M		Neg
Catholique	2016	4	avr-16	2016-01-04	11	M		Pos
Catholique	2016	4	avr-16	2016-01-04	30	M		Pos
Catholique	2016	4	avr-16	2016-01-04	5	M		Pos
Catholique	2016	4	avr-16	2016-01-04	20	M		Pos
Catholique	2016	4	avr-16	2016-01-04	75	M		Neg
Catholique	2016	4	avr-16	2016-01-04	3	M		Pos
Catholique	2016	4	avr-16	2016-01-04	5	F		Pos
Catholique	2016	4	avr-16	2016-01-04	14	M		Pos
Catholique	2016	4	avr-16	2016-01-04	2	M		Pos
Catholique	2016	4	avr-16	2016-01-04	4	M		Pos
Catholique	2016	4	avr-16	2016-01-04	15	F		Pos
Catholique	2016	4	avr-16	2016-01-04	24	F		Pos
Catholique	2016	4	avr-16	2016-01-04	2	F		Pos
Catholique	2016	4	avr-16	2016-01-04	27	F		Neg
Catholique	2016	4	avr-16	2016-01-04	30	F		Neg
Catholique	2016	4	avr-16	2016-01-04	9	F		Pos
Catholique	2016	4	avr-16	2016-01-04	11	F		Pos
Catholique	2016	4	avr-16	2016-01-04	42	F		Neg
Catholique	2016	4	avr-16	2016-01-04	11	F		Neg
Catholique	2016	4	avr-16	2016-01-04	2	F		Pos
Catholique	2016	4	avr-16	2016-01-04	37	M		Pos
Catholique	2016	4	avr-16	2016-01-04	2	M		Pos
Catholique	2016	4	avr-16	2016-01-04	16	F		Pos
Catholique	2016	4	avr-16	2016-01-04	18	F		Neg
Catholique	2016	4	avr-16	2016-01-04	3	F		Pos
Catholique	2016	4	avr-16	2016-01-04	15	F		Pos
Catholique	2016	4	avr-16	2016-01-04	2	M		Pos
Catholique	2016	4	avr-16	2016-01-04	3	F		Pos
Catholique	2016	4	avr-16	2016-01-04	2	F		Pos
Catholique	2016	4	avr-16	2016-01-04	3	M		Pos
Catholique	2016	4	avr-16	2016-01-04	6	M		Pos
Catholique	2016	4	avr-16	2016-01-04	9	M		Neg
Catholique	2016	4	avr-16	2016-01-04	2	F		Pos
Catholique	2016	4	avr-16	2016-01-04	2	M		Pos
Catholique	2016	4	avr-16	2016-01-04	53	F		Pos
Catholique	2016	4	avr-16	2016-01-04	36	M		Pos
Catholique	2016	4	avr-16	2016-01-04	24	F		Pos
Catholique	2016	4	avr-16	2016-01-04	1	M		Pos
Catholique	2016	4	avr-16	2016-01-04	66	F		Pos
Catholique	2016	4	avr-16	2016-01-04	7	M		Pos
Catholique	2016	4	avr-16	2016-01-04	2	F		Pos
Catholique	2016	4	avr-16	2016-01-04	4	F		Pos
Catholique	2016	4	avr-16	2016-01-04	1	F		Pos
Catholique	2016	4	avr-16	2016-01-04	1	M		Pos
Catholique	2016	4	avr-16	2016-01-04	5	M		Pos
Catholique	2016	4	avr-16	2016-01-04	20	M		Neg
Catholique	2016	4	avr-16	2016-01-04	6	M		Pos
Catholique	2016	4	avr-16	2016-01-04	9	F		Pos
Catholique	2016	4	avr-16	2016-01-04	4	F		Pos
Catholique	2016	4	avr-16	2016-01-04	2	F		Pos
Catholique	2016	4	avr-16	2016-01-04	6	M		Pos
Catholique	2016	4	avr-16	2016-01-04	10	F		Pos
Catholique	2016	4	avr-16	2016-01-04	4	F		Pos
Catholique	2016	4	avr-16	2016-01-04	45	M		Neg
Catholique	2016	4	avr-16	2016-01-04	5	F		Neg
Catholique	2016	4	avr-16	2016-01-04	2	F		Pos
Catholique	2016	4	avr-16	2016-01-04	9	F		Pos
Catholique	2016	4	avr-16	2016-01-04	4	M		Pos
Catholique	2016	4	avr-16	2016-01-04	3	M		Pos
Catholique	2016	4	avr-16	2016-01-04	3	M		Pos
Catholique	2016	4	avr-16	2016-01-04	10	M		Pos
Catholique	2016	4	avr-16	2016-01-04	60	F		Neg
Catholique	2016	4	avr-16	2016-01-04	11	F		Pos
Catholique	2016	4	avr-16	2016-01-04	3	M		Pos
Catholique	2016	4	avr-16	2016-01-04	1	M		Pos
Catholique	2016	4	avr-16	2016-01-04	3	F		Pos
Catholique	2016	4	avr-16	2016-01-04	6	F		Pos
Catholique	2016	4	avr-16	2016-01-04	41	M		Pos
Catholique	2016	4	avr-16	2016-01-04	19	F		Neg
Catholique	2016	4	avr-16	2016-01-04	25	F		Neg
Catholique	2016	4	avr-16	2016-01-04	1	F		Pos
Catholique	2016	4	avr-16	2016-01-04	6	M		Pos
Catholique	2016	4	avr-16	2016-01-04	55	M		Pos
Catholique	2016	4	avr-16	2016-01-04	60	F		Pos
Catholique	2016	4	avr-16	2016-01-04	1	M		Pos
Catholique	2016	4	avr-16	2016-01-04	6	M		Pos
Catholique	2016	4	avr-16	2016-01-04	9	F		Pos
Catholique	2016	4	avr-16	2016-01-04	48	M		Neg
Catholique	2016	4	avr-16	2016-01-04	1	M		Pos
Catholique	2016	4	avr-16	2016-01-04	7	M		Pos
Catholique	2016	4	avr-16	2016-01-04	17	F		Pos
Catholique	2016	4	avr-16	2016-01-04	1	F		Pos
Catholique	2016	4	avr-16	2016-01-04	59	F		Pos
Catholique	2016	4	avr-16	2016-01-04	39	M		Neg
Catholique	2016	4	avr-16	2016-01-04	3	M		Pos
Catholique	2016	4	avr-16	2016-01-04	1	F		Neg
Catholique	2016	4	avr-16	2016-01-04	3	M		Pos
Catholique	2016	4	avr-16	2016-01-04	2	M		Pos
Catholique	2016	4	avr-16	2016-01-04	32	F		Neg
Catholique	2016	4	avr-16	2016-01-04	3	F		Pos
Catholique	2016	4	avr-16	2016-01-04	45	F		Pos
Catholique	2016	4	avr-16	2016-01-04	5	M		Pos
Catholique	2016	4	avr-16	2016-01-04	1	M		Pos
Catholique	2016	4	avr-16	2016-01-04	8	F		Neg
Catholique	2016	4	avr-16	2016-01-04	3	M		Pos
Catholique	2016	4	avr-16	2016-01-04	1	M		Pos
Catholique	2016	4	avr-16	2016-01-04	12	F		Pos
Catholique	2016	4	avr-16	2016-01-04	5	M		Pos
Catholique	2016	4	avr-16	2016-01-04	1	M		Pos
Catholique	2016	4	avr-16	2016-01-04	74	M		Pos
Catholique	2016	4	avr-16	2016-01-04	45	F		Neg
Catholique	2016	4	avr-16	2016-01-04	50	F		Neg
Catholique	2016	4	avr-16	2016-01-04	25	M		Pos
Catholique	2016	4	avr-16	2016-01-04	3	F		Pos
Catholique	2016	4	avr-16	2016-01-04	4	M		Pos
Catholique	2016	4	avr-16	2016-01-04	3	F		Pos
Catholique	2016	4	avr-16	2016-01-04	4	M		Pos
Catholique	2016	4	avr-16	2016-01-04	20	F		Pos
Catholique	2016	4	avr-16	2016-01-04	1	M		Pos
Catholique	2016	4	avr-16	2016-01-04	33	M		Neg
Catholique	2016	4	avr-16	2016-01-04	1	F		Neg
Catholique	2016	4	avr-16	2016-01-04	14	F		Pos
Catholique	2016	4	avr-16	2016-01-04	3	M		Pos
Catholique	2016	4	avr-16	2016-01-04	2	M		Pos
Catholique	2016	4	avr-16	2016-01-04	3	M		Pos
Catholique	2016	4	avr-16	2016-01-04	1	F		Pos
Catholique	2016	4	avr-16	2016-01-04	11	M		Pos
Catholique	2016	5	mai-16	2016-01-05	3	F		Pos
Catholique	2016	5	mai-16	2016-01-05	2	M		Pos
Catholique	2016	5	mai-16	2016-01-05	76	F		Pos
Catholique	2016	5	mai-16	2016-01-05	1	F		Neg
Catholique	2016	5	mai-16	2016-01-05	45	F		Pos
Catholique	2016	5	mai-16	2016-01-05	53	F		Neg
Catholique	2016	5	mai-16	2016-01-05	16	F		Pos
Catholique	2016	5	mai-16	2016-01-05	34	F		Pos
Catholique	2016	5	mai-16	2016-01-05	1	M		Pos
Catholique	2016	5	mai-16	2016-01-05	1	M		Neg
Catholique	2016	5	mai-16	2016-01-05	1	M		Pos
Catholique	2016	5	mai-16	2016-01-05	4	M		Pos
Catholique	2016	5	mai-16	2016-01-05	6	M		Pos
Catholique	2016	5	mai-16	2016-01-05	22	F		Neg
Catholique	2016	5	mai-16	2016-01-05	15	F		Neg
Catholique	2016	5	mai-16	2016-01-05	55	F		Pos
Catholique	2016	5	mai-16	2016-01-05	33	F		Pos
Catholique	2016	5	mai-16	2016-01-05	28	F		Pos
Catholique	2016	5	mai-16	2016-01-05	32	F		Neg
Catholique	2016	5	mai-16	2016-01-05	3	F		Pos
Catholique	2016	5	mai-16	2016-01-05	11	F		Pos
Catholique	2016	5	mai-16	2016-01-05	11	F		Pos
Catholique	2016	5	mai-16	2016-01-05	11	F		Neg
Catholique	2016	5	mai-16	2016-01-05	5	M		Pos
Catholique	2016	5	mai-16	2016-01-05	7	F		Pos
Catholique	2016	5	mai-16	2016-01-05	1	M		Pos
Catholique	2016	5	mai-16	2016-01-05	1	M		Pos
Catholique	2016	5	mai-16	2016-01-05	25	M		Pos
Catholique	2016	5	mai-16	2016-01-05	2	M		Pos
Catholique	2016	5	mai-16	2016-01-05	15	F		Pos
Catholique	2016	5	mai-16	2016-01-05	1	F		Pos
Catholique	2016	5	mai-16	2016-01-05	5	M		Pos
Catholique	2016	5	mai-16	2016-01-05	19	M		Neg
Catholique	2016	5	mai-16	2016-01-05		F		Pos
Catholique	2016	5	mai-16	2016-01-05	65	F		Pos
Catholique	2016	5	mai-16	2016-01-05	7	F		Pos
Catholique	2016	5	mai-16	2016-01-05	34	M		Neg
Catholique	2016	5	mai-16	2016-01-05	10	M		Pos
Catholique	2016	5	mai-16	2016-01-05	1	M		Pos
Catholique	2016	5	mai-16	2016-01-05	3	F		Pos
Catholique	2016	5	mai-16	2016-01-05	9	M		Pos
Catholique	2016	5	mai-16	2016-01-05	73	F		Pos
Catholique	2016	5	mai-16	2016-01-05	18	F		Pos
Catholique	2016	5	mai-16	2016-01-05	12	F		Pos
Catholique	2016	5	mai-16	2016-01-05	25	M		Pos
Catholique	2016	5	mai-16	2016-01-05	6	F		Pos
Catholique	2016	5	mai-16	2016-01-05	56	F		Neg
Catholique	2016	5	mai-16	2016-01-05	33	F		Neg
Catholique	2016	5	mai-16	2016-01-05	16	F		Neg
Catholique	2016	5	mai-16	2016-01-05	5	M		Pos
Catholique	2016	5	mai-16	2016-01-05	16	F		Neg
Catholique	2016	5	mai-16	2016-01-05	32	F		Pos
Catholique	2016	5	mai-16	2016-01-05	10	M		Pos
Catholique	2016	5	mai-16	2016-01-05	1	M		Pos
Catholique	2016	5	mai-16	2016-01-05	65	F		Neg
Catholique	2016	5	mai-16	2016-01-05	55	F		Neg
Catholique	2016	5	mai-16	2016-01-05	60	F		Neg
Catholique	2016	5	mai-16	2016-01-05	12	M		Pos
Catholique	2016	5	mai-16	2016-01-05	47	F		Neg
Catholique	2016	5	mai-16	2016-01-05	7	F		Pos
Catholique	2016	5	mai-16	2016-01-05	29	M		Pos
Catholique	2016	5	mai-16	2016-01-05	2	F		Pos
Catholique	2016	5	mai-16	2016-01-05	9	F		Pos
Catholique	2016	5	mai-16	2016-01-05	27	M		Neg
Catholique	2016	5	mai-16	2016-01-05	46	F		Neg
Catholique	2016	5	mai-16	2016-01-05	16	M		Neg
Catholique	2016	5	mai-16	2016-01-05	1	F		Pos
Catholique	2016	5	mai-16	2016-01-05	27	F		Neg
Catholique	2016	5	mai-16	2016-01-05	29	F		Pos
Catholique	2016	5	mai-16	2016-01-05	41	F		Pos
Catholique	2016	5	mai-16	2016-01-05	1	M		Pos
Catholique	2016	5	mai-16	2016-01-05	21	M		Pos
Catholique	2016	5	mai-16	2016-01-05	9	M		Pos
Catholique	2016	5	mai-16	2016-01-05	51	F		Pos
Catholique	2016	5	mai-16	2016-01-05	4	M		Pos
Catholique	2016	5	mai-16	2016-01-05	70	M		Pos
Catholique	2016	5	mai-16	2016-01-05	1	F		Pos
Catholique	2016	5	mai-16	2016-01-05	3	M		Pos
Catholique	2016	5	mai-16	2016-01-05	1	M		Pos
Catholique	2016	5	mai-16	2016-01-05	28	F		Pos
Catholique	2016	5	mai-16	2016-01-05	2	F		Pos
Catholique	2016	5	mai-16	2016-01-05	21	M		Pos
Catholique	2016	5	mai-16	2016-01-05	11	M		Neg
Catholique	2016	5	mai-16	2016-01-05	1	F		Neg
Catholique	2016	5	mai-16	2016-01-05	17	F		Neg
Catholique	2016	5	mai-16	2016-01-05	3	F		Pos
Catholique	2016	5	mai-16	2016-01-05	1	F		Pos
Catholique	2016	5	mai-16	2016-01-05	2	M		Pos
Catholique	2016	5	mai-16	2016-01-05	6	F		Pos
Catholique	2016	5	mai-16	2016-01-05	1	F		Neg
Catholique	2016	5	mai-16	2016-01-05	55	M		Neg
Catholique	2016	5	mai-16	2016-01-05	43	F		Pos
Catholique	2016	5	mai-16	2016-01-05	1	F		Pos
Catholique	2016	5	mai-16	2016-01-05	2	F		Neg
Catholique	2016	5	mai-16	2016-01-05	1	F		Neg
Catholique	2016	5	mai-16	2016-01-05	1	M		Pos
Catholique	2016	5	mai-16	2016-01-05	4	M		Pos
Catholique	2016	5	mai-16	2016-01-05	15	M		Pos
Catholique	2016	5	mai-16	2016-01-05	2	M		Pos
Catholique	2016	5	mai-16	2016-01-05	5	F		Pos
Catholique	2016	5	mai-16	2016-01-05	53	F		Pos
Catholique	2016	5	mai-16	2016-01-05	11	F		Pos
Catholique	2016	5	mai-16	2016-01-05	32	F		Neg
Catholique	2016	5	mai-16	2016-01-05	11	F		Pos
Catholique	2016	5	mai-16	2016-01-05	32	F		Neg
Catholique	2016	5	mai-16	2016-01-05	44	M		Pos
Catholique	2016	5	mai-16	2016-01-05	36	M		Pos
Catholique	2016	5	mai-16	2016-01-05	2	F		Pos
Catholique	2016	5	mai-16	2016-01-05	56	M		Pos
Catholique	2016	5	mai-16	2016-01-05	3	M		Neg
Catholique	2016	5	mai-16	2016-01-05	2	M		Pos
Catholique	2016	5	mai-16	2016-01-05	73	F		Neg
Catholique	2016	5	mai-16	2016-01-05	2	M		neg
Catholique	2016	6	juin-16	2016-01-06	26	F		Pos
Catholique	2016	6	juin-16	2016-01-06	7	M		Pos
Catholique	2016	6	juin-16	2016-01-06	6	M		Pos
Catholique	2016	6	juin-16	2016-01-06	56	M		Neg
Catholique	2016	6	juin-16	2016-01-06	1	M		Pos
Catholique	2016	6	juin-16	2016-01-06	40	F		Neg
Catholique	2016	6	juin-16	2016-01-06	29	F		Pos
Catholique	2016	6	juin-16	2016-01-06	48	F		Pos
Catholique	2016	6	juin-16	2016-01-06	38	M		Pos
Catholique	2016	6	juin-16	2016-01-06	19	F		Neg
Catholique	2016	6	juin-16	2016-01-06	10	M		Pos
Catholique	2016	6	juin-16	2016-01-06	46	F		Neg
Catholique	2016	6	juin-16	2016-01-06	33	M		Pos
Catholique	2016	6	juin-16	2016-01-06	50	M		Pos
Catholique	2016	6	juin-16	2016-01-06	2	F		Pos
Catholique	2016	6	juin-16	2016-01-06	59	M		Neg
Catholique	2016	6	juin-16	2016-01-06	61	F		Neg
Catholique	2016	6	juin-16	2016-01-06	34	M		Pos
Catholique	2016	6	juin-16	2016-01-06	20	F		Pos
Catholique	2016	6	juin-16	2016-01-06	42	M		Neg
Catholique	2016	6	juin-16	2016-01-06	3	M		Pos
Catholique	2016	6	juin-16	2016-01-06	35	F		Pos
Catholique	2016	6	juin-16	2016-01-06	50	M		Neg
Catholique	2016	6	juin-16	2016-01-06	4	F		Pos
Catholique	2016	6	juin-16	2016-01-06	4	F		Pos
Catholique	2016	6	juin-16	2016-01-06	1	M		Neg
Catholique	2016	6	juin-16	2016-01-06	3	M		Pos
Catholique	2016	6	juin-16	2016-01-06		M		Pos
Catholique	2016	6	juin-16	2016-01-06	9	M		Pos
Catholique	2016	6	juin-16	2016-01-06	16	M		Pos
Catholique	2016	6	juin-16	2016-01-06	21	F		Neg
Catholique	2016	6	juin-16	2016-01-06	3	M		Pos
Catholique	2016	6	juin-16	2016-01-06	40	F		Neg
Catholique	2016	6	juin-16	2016-01-06	56	F		Neg
Catholique	2016	6	juin-16	2016-01-06	1	M		Pos
Catholique	2016	6	juin-16	2016-01-06	34	F		Pos
Catholique	2016	6	juin-16	2016-01-06	31	M		Pos
Catholique	2016	6	juin-16	2016-01-06	54	F		Neg
Catholique	2016	6	juin-16	2016-01-06	34	M		Pos
Catholique	2016	6	juin-16	2016-01-06	1	M		Pos
Catholique	2016	6	juin-16	2016-01-06	35	M		Pos
Catholique	2016	6	juin-16	2016-01-06	1	M		Pos
Catholique	2016	6	juin-16	2016-01-06	2	M		Pos
Catholique	2016	6	juin-16	2016-01-06	12	F		Neg
Catholique	2016	6	juin-16	2016-01-06	10	M		Pos
Catholique	2016	6	juin-16	2016-01-06	7	M		Neg
Catholique	2016	6	juin-16	2016-01-06	10	F		Neg
Catholique	2016	6	juin-16	2016-01-06	22	F		Neg
Catholique	2016	6	juin-16	2016-01-06	6	M		Pos
Catholique	2016	6	juin-16	2016-01-06	3	F		Pos
Catholique	2016	6	juin-16	2016-01-06	26	F		Pos
Catholique	2016	6	juin-16	2016-01-06	12	F		Pos
Catholique	2016	6	juin-16	2016-01-06	73	M		Neg
Catholique	2016	6	juin-16	2016-01-06	30	M		Pos
Catholique	2016	6	juin-16	2016-01-06	20	F		Neg
Catholique	2016	6	juin-16	2016-01-06	10	F		Pos
Catholique	2016	6	juin-16	2016-01-06	1	M		Neg
Catholique	2016	6	juin-16	2016-01-06	15	M		Pos
Catholique	2016	6	juin-16	2016-01-06	9	M		Pos
Catholique	2016	6	juin-16	2016-01-06	3	F		Pos
Catholique	2016	6	juin-16	2016-01-06	7	M		Pos
Catholique	2016	6	juin-16	2016-01-06	1	M		Neg
Catholique	2016	6	juin-16	2016-01-06	4	F		Pos
Catholique	2016	6	juin-16	2016-01-06	21	M		Pos
Catholique	2016	6	juin-16	2016-01-06	7	F		Pos
Catholique	2016	6	juin-16	2016-01-06	25	F		Neg
Catholique	2016	6	juin-16	2016-01-06	2	F		Pos
Catholique	2016	6	juin-16	2016-01-06	22	F		Pos
Catholique	2016	6	juin-16	2016-01-06	1	F		Pos
Catholique	2016	6	juin-16	2016-01-06	5	M		Pos
Catholique	2016	6	juin-16	2016-01-06	12	M		Pos
Catholique	2016	6	juin-16	2016-01-06	1	M		Pos
Catholique	2016	6	juin-16	2016-01-06	9	M		Pos
Catholique	2016	6	juin-16	2016-01-06	54	F		Pos
Catholique	2016	6	juin-16	2016-01-06	4	F		Pos
Catholique	2016	6	juin-16	2016-01-06	1	F		Pos
Catholique	2016	6	juin-16	2016-01-06	15	F		Pos
Catholique	2016	6	juin-16	2016-01-06	1	M		Pos
Catholique	2016	6	juin-16	2016-01-06	21	F		Pos
Catholique	2016	6	juin-16	2016-01-06	23	F		Pos
Catholique	2016	6	juin-16	2016-01-06	64	F		Pos
Catholique	2016	6	juin-16	2016-01-06	8	M		Pos
Catholique	2016	6	juin-16	2016-01-06	44	F		Pos
Catholique	2016	6	juin-16	2016-01-06	1	M		Neg
Catholique	2016	6	juin-16	2016-01-06	1	M		Pos
Catholique	2016	6	juin-16	2016-01-06	8	F		Pos
Catholique	2016	6	juin-16	2016-01-06	17	F		Pos
Catholique	2016	6	juin-16	2016-01-06	44	M		Neg
Catholique	2016	6	juin-16	2016-01-06	25	F		Neg
Catholique	2016	6	juin-16	2016-01-06	48	F		Neg
Catholique	2016	6	juin-16	2016-01-06	35	F		Neg
Catholique	2016	6	juin-16	2016-01-06	7	M		Pos
Catholique	2016	6	juin-16	2016-01-06	29	M		Pos
Catholique	2016	6	juin-16	2016-01-06	35	M		Neg
Catholique	2016	6	juin-16	2016-01-06	85	F		Neg
Catholique	2016	6	juin-16	2016-01-06	6	M		Pos
Catholique	2016	6	juin-16	2016-01-06	52	M		Pos
Catholique	2016	6	juin-16	2016-01-06	87	F		Neg
Catholique	2016	6	juin-16	2016-01-06	62	M		Neg
Catholique	2016	6	juin-16	2016-01-06	6	F		Pos
Catholique	2016	6	juin-16	2016-01-06	4	M		Pos
Catholique	2016	6	juin-16	2016-01-06	3	M		Pos
Catholique	2016	6	juin-16	2016-01-06	2	M		Pos
Catholique	2016	6	juin-16	2016-01-06	59	F		Pos
Catholique	2016	6	juin-16	2016-01-06	34	F		Neg
Catholique	2016	6	juin-16	2016-01-06	32	F		Neg
Catholique	2016	6	juin-16	2016-01-06	1	M		Neg
Catholique	2016	6	juin-16	2016-01-06	3	M		Pos
Catholique	2016	6	juin-16	2016-01-06	9	M		Pos
Catholique	2016	6	juin-16	2016-01-06	9	M		Pos
Catholique	2016	6	juin-16	2016-01-06	23	M		Pos
Catholique	2016	6	juin-16	2016-01-06	5	F		Neg
Catholique	2016	6	juin-16	2016-01-06	27	F		Neg
Catholique	2016	6	juin-16	2016-01-06	60	M		Neg
Catholique	2016	6	juin-16	2016-01-06	1	M		Pos
Catholique	2016	6	juin-16	2016-01-06	1	F		Pos
Catholique	2016	6	juin-16	2016-01-06	4	M		Pos
Catholique	2016	6	juin-16	2016-01-06	68	F		Pos
Catholique	2016	6	juin-16	2016-01-06	10	M		Neg
Catholique	2016	6	juin-16	2016-01-06	8	M		Pos
Catholique	2016	6	juin-16	2016-01-06	37	F		Neg
Catholique	2016	6	juin-16	2016-01-06	8	F		Neg
Catholique	2016	6	juin-16	2016-01-06	7	F		Pos
Catholique	2016	6	juin-16	2016-01-06	32	F		Neg
Catholique	2016	6	juin-16	2016-01-06	34	F		Pos
Catholique	2016	6	juin-16	2016-01-06	3	M		Pos
Catholique	2016	6	juin-16	2016-01-06	14	F		Pos
Catholique	2016	6	juin-16	2016-01-06	1	M		Neg
Catholique	2016	6	juin-16	2016-01-06	3	M		Pos
Catholique	2016	6	juin-16	2016-01-06	3	F		Pos
Catholique	2016	6	juin-16	2016-01-06	5	F		Pos
Catholique	2016	6	juin-16	2016-01-06	66	F		Neg
Catholique	2016	6	juin-16	2016-01-06	5	M		Pos
Catholique	2016	6	juin-16	2016-01-06	5	F		Pos
Catholique	2016	6	juin-16	2016-01-06	1	F		Pos
Catholique	2016	6	juin-16	2016-01-06	34	F		Neg
Catholique	2016	6	juin-16	2016-01-06	7	F		Pos
Catholique	2016	6	juin-16	2016-01-06	51	F		Neg
Catholique	2016	6	juin-16	2016-01-06	69	F		Neg
Catholique	2016	6	juin-16	2016-01-06	26	F		Neg
Catholique	2016	6	juin-16	2016-01-06	11	F		Pos
Catholique	2016	7	juil-16	2016-01-07	23	M		Pos
Catholique	2016	7	juil-16	2016-01-07	51	F		Neg
Catholique	2016	7	juil-16	2016-01-07	7	M		Pos
Catholique	2016	7	juil-16	2016-01-07	1	M		Neg
Catholique	2016	7	juil-16	2016-01-07	35	F		Pos
Catholique	2016	7	juil-16	2016-01-07	36	F		Pos
Catholique	2016	7	juil-16	2016-01-07	6	M		Pos
Catholique	2016	7	juil-16	2016-01-07	44	F		Pos
Catholique	2016	7	juil-16	2016-01-07	59	F		Pos
Catholique	2016	7	juil-16	2016-01-07	31	F		Neg
Catholique	2016	7	juil-16	2016-01-07	34	F		Neg
Catholique	2016	7	juil-16	2016-01-07	20	F		Pos
Catholique	2016	7	juil-16	2016-01-07	36	F		Neg
Catholique	2016	7	juil-16	2016-01-07	2	M		Pos
Catholique	2016	7	juil-16	2016-01-07	80	F		Neg
Catholique	2016	7	juil-16	2016-01-07	45	M		Neg
Catholique	2016	7	juil-16	2016-01-07	14	M		Pos
Catholique	2016	7	juil-16	2016-01-07	75	F		Neg
Catholique	2016	7	juil-16	2016-01-07	85	F		Neg
Catholique	2016	7	juil-16	2016-01-07	6	F		Neg
Catholique	2016	7	juil-16	2016-01-07	1	M		Neg
Catholique	2016	7	juil-16	2016-01-07	2	F		Pos
Catholique	2016	7	juil-16	2016-01-07	37	M		Pos
Catholique	2016	7	juil-16	2016-01-07	26	M		Pos
Catholique	2016	7	juil-16	2016-01-07	20	M		Neg
Catholique	2016	7	juil-16	2016-01-07	80	F		Neg
Catholique	2016	7	juil-16	2016-01-07	25	M		Neg
Catholique	2016	7	juil-16	2016-01-07	1	M		Pos
Catholique	2016	7	juil-16	2016-01-07	60	M		Neg
Catholique	2016	7	juil-16	2016-01-07	25	F		Neg
Catholique	2016	7	juil-16	2016-01-07	11	F		Pos
Catholique	2016	7	juil-16	2016-01-07	1	F		Pos
Catholique	2016	7	juil-16	2016-01-07	33	F		Neg
Catholique	2016	7	juil-16	2016-01-07	15	F		Pos
Catholique	2016	7	juil-16	2016-01-07	1	M		Pos
Catholique	2016	7	juil-16	2016-01-07	3	F		Pos
Catholique	2016	7	juil-16	2016-01-07	1	F		Neg
Catholique	2016	7	juil-16	2016-01-07	61	F		Pos
Catholique	2016	7	juil-16	2016-01-07	4	M		Pos
Catholique	2016	7	juil-16	2016-01-07	2	F		Pos
Catholique	2016	7	juil-16	2016-01-07	46	M		Neg
Catholique	2016	7	juil-16	2016-01-07	11	F		Pos
Catholique	2016	7	juil-16	2016-01-07	4	M		Pos
Catholique	2016	7	juil-16	2016-01-07	85	M		Neg
Catholique	2016	7	juil-16	2016-01-07	13	F		Pos
Catholique	2016	7	juil-16	2016-01-07	21	M		Neg
Catholique	2016	7	juil-16	2016-01-07	72	F		Pos
Catholique	2016	7	juil-16	2016-01-07	1	M		Pos
Catholique	2016	7	juil-16	2016-01-07	39	M		Pos
Catholique	2016	7	juil-16	2016-01-07	4	F		Pos
Catholique	2016	7	juil-16	2016-01-07	53	M		Neg
Catholique	2016	7	juil-16	2016-01-07	3	F		Neg
Catholique	2016	7	juil-16	2016-01-07	20	F		Pos
Catholique	2016	7	juil-16	2016-01-07	45	F		Neg
Catholique	2016	7	juil-16	2016-01-07	40	M		Neg
Catholique	2016	7	juil-16	2016-01-07	36	F		Neg
Catholique	2016	7	juil-16	2016-01-07	42	F		Neg
Catholique	2016	7	juil-16	2016-01-07	22	M		Neg
Catholique	2016	7	juil-16	2016-01-07	28	M		Pos
Catholique	2016	7	juil-16	2016-01-07	25	F		Neg
Catholique	2016	7	juil-16	2016-01-07	56	F		Neg
Catholique	2016	7	juil-16	2016-01-07	48	F		Neg
Catholique	2016	7	juil-16	2016-01-07	18	F		Neg
Catholique	2016	7	juil-16	2016-01-07	22	F		Neg
Catholique	2016	7	juil-16	2016-01-07	4	M		Pos
Catholique	2016	7	juil-16	2016-01-07	11	M		Neg
Catholique	2016	7	juil-16	2016-01-07	17	F		Neg
Catholique	2016	7	juil-16	2016-01-07		F		Neg
Catholique	2016	7	juil-16	2016-01-07	19	M		Pos
Catholique	2016	7	juil-16	2016-01-07	8	F		Pos
Catholique	2016	7	juil-16	2016-01-07	48	M		Pos
Catholique	2016	7	juil-16	2016-01-07	54	M		Neg
Catholique	2016	7	juil-16	2016-01-07	49	F		Pos
Catholique	2016	7	juil-16	2016-01-07	3	F		Pos
Catholique	2016	7	juil-16	2016-01-07	10	F		Neg
Catholique	2016	7	juil-16	2016-01-07	46	F		Neg
Catholique	2016	7	juil-16	2016-01-07	3	M		Pos
Catholique	2016	7	juil-16	2016-01-07	1	F	Ndokohock	Pos
Catholique	2016	7	juil-16	2016-01-07	48	F		Neg
Catholique	2016	7	juil-16	2016-01-07	7	F		Pos
Catholique	2016	7	juil-16	2016-01-07	18	F		Neg
Catholique	2016	7	juil-16	2016-01-07	26	F		Neg
Catholique	2016	7	juil-16	2016-01-07	5	M		Pos
Catholique	2016	7	juil-16	2016-01-07	2	M		Pos
Catholique	2016	7	juil-16	2016-01-07	73	M		Neg
Catholique	2016	7	juil-16	2016-01-07	42	F		Pos
Catholique	2016	7	juil-16	2016-01-07	51	F		Neg
Catholique	2016	7	juil-16	2016-01-07	15	F		Neg
Catholique	2016	7	juil-16	2016-01-07	60	F		Neg
Catholique	2016	7	juil-16	2016-01-07	11	F		Pos
Catholique	2016	7	juil-16	2016-01-07	54	F		Neg
Catholique	2016	7	juil-16	2016-01-07	35	M		Neg
Catholique	2016	7	juil-16	2016-01-07	9	M		Pos
Catholique	2016	7	juil-16	2016-01-07	12	M		Neg
Catholique	2016	7	juil-16	2016-01-07	36	M		Neg
Catholique	2016	7	juil-16	2016-01-07	3	F		Pos
Catholique	2016	7	juil-16	2016-01-07	6	M		Neg
Catholique	2016	7	juil-16	2016-01-07	41	M		Neg
Catholique	2016	7	juil-16	2016-01-07	1	M		Neg
Catholique	2016	7	juil-16	2016-01-07	29	F		Neg
Catholique	2016	7	juil-16	2016-01-07	5	F		Pos
Catholique	2016	7	juil-16	2016-01-07	2	M		Pos
Catholique	2016	7	juil-16	2016-01-07	11	M		Pos
Catholique	2016	7	juil-16	2016-01-07	5	M		Pos
Catholique	2016	7	juil-16	2016-01-07	18	F		Neg
Catholique	2016	7	juil-16	2016-01-07	3	F		Neg
Catholique	2016	7	juil-16	2016-01-07	2	F		Pos
Catholique	2016	7	juil-16	2016-01-07	6	F		Pos
Catholique	2016	7	juil-16	2016-01-07	30	F		Neg
Catholique	2016	7	juil-16	2016-01-07	24	F		Neg
Catholique	2016	7	juil-16	2016-01-07	1	F		Neg
Catholique	2016	7	juil-16	2016-01-07	28	F		Neg
Catholique	2016	8	août-16	2016-01-08	63	F		Neg
Catholique	2016	8	août-16	2016-01-08	46	F		Neg
Catholique	2016	8	août-16	2016-01-08	13	F		Pos
Catholique	2016	8	août-16	2016-01-08	7	F		Neg
Catholique	2016	8	août-16	2016-01-08	13	F		Neg
Catholique	2016	8	août-16	2016-01-08	44	F		Neg
Catholique	2016	8	août-16	2016-01-08	61	F		Pos
Catholique	2016	8	août-16	2016-01-08	37	M		Neg
Catholique	2016	8	août-16	2016-01-08	55	M		Neg
Catholique	2016	8	août-16	2016-01-08	2	F		Pos
Catholique	2016	8	août-16	2016-01-08	45	F		Neg
Catholique	2016	8	août-16	2016-01-08	51	F		Neg
Catholique	2016	8	août-16	2016-01-08	45	M		Neg
Catholique	2016	8	août-16	2016-01-08	29	M		Pos
Catholique	2016	8	août-16	2016-01-08	23	M		Pos
Catholique	2016	8	août-16	2016-01-08	27	F		Neg
Catholique	2016	8	août-16	2016-01-08	13	F		Pos
Catholique	2016	8	août-16	2016-01-08	19	F		Neg
Catholique	2016	8	août-16	2016-01-08	11	F		Pos
Catholique	2016	8	août-16	2016-01-08	10	F		Neg
Catholique	2016	8	août-16	2016-01-08	35	M		Neg
Catholique	2016	8	août-16	2016-01-08	10	F		Pos
Catholique	2016	8	août-16	2016-01-08	25	M		Neg
Catholique	2016	8	août-16	2016-01-08	6	F		Pos
Catholique	2016	8	août-16	2016-01-08	1	F		Pos
Catholique	2016	8	août-16	2016-01-08	10	M		Pos
Catholique	2016	8	août-16	2016-01-08	2	M		Pos
Catholique	2016	8	août-16	2016-01-08	78	F		Pos
Catholique	2016	8	août-16	2016-01-08	1	F		Neg
Catholique	2016	8	août-16	2016-01-08	1	F	Nyokon	Pos
Catholique	2016	8	août-16	2016-01-08	48	F		Pos
Catholique	2016	8	août-16	2016-01-08	1	M		Neg
Catholique	2016	8	août-16	2016-01-08	42	M		Neg
Catholique	2016	8	août-16	2016-01-08	80	F		Pos
Catholique	2016	8	août-16	2016-01-08	1	F		Pos
Catholique	2016	8	août-16	2016-01-08	70	F		Neg
Catholique	2016	8	août-16	2016-01-08	1	F		Pos
Catholique	2016	8	août-16	2016-01-08	8	F		Pos
Catholique	2016	8	août-16	2016-01-08	30	F		Neg
Catholique	2016	8	août-16	2016-01-08	60	F		Neg
Catholique	2016	8	août-16	2016-01-08	31	F		Neg
Catholique	2016	8	août-16	2016-01-08	35	F		Neg
Catholique	2016	8	août-16	2016-01-08	1	F		Neg
Catholique	2016	8	août-16	2016-01-08	6	M		Pos
Catholique	2016	8	août-16	2016-01-08	15	F		Neg
Catholique	2016	8	août-16	2016-01-08	10	M		Neg
Catholique	2016	8	août-16	2016-01-08	80	M		Neg
Catholique	2016	8	août-16	2016-01-08	1	F		Neg
Catholique	2016	8	août-16	2016-01-08	1	M		Neg
Catholique	2016	8	août-16	2016-01-08	1	M		Neg
Catholique	2016	8	août-16	2016-01-08	3	F		Pos
Catholique	2016	8	août-16	2016-01-08	4	M		Pos
Catholique	2016	8	août-16	2016-01-08	28	F		Neg
Catholique	2016	8	août-16	2016-01-08	6	F		Pos
Catholique	2016	8	août-16	2016-01-08	80	F		Neg
Catholique	2016	8	août-16	2016-01-08	18	F		Neg
Catholique	2016	8	août-16	2016-01-08	6	M		Pos
Catholique	2016	8	août-16	2016-01-08	17	M		Neg
Catholique	2016	8	août-16	2016-01-08	27	M		Neg
Catholique	2016	8	août-16	2016-01-08	3	M		Pos
Catholique	2016	8	août-16	2016-01-08	57	F		Pos
Catholique	2016	8	août-16	2016-01-08	19	F		Neg
Catholique	2016	8	août-16	2016-01-08	45	M		Neg
Catholique	2016	8	août-16	2016-01-08	61	F		Neg
Catholique	2016	8	août-16	2016-01-08	70	F		Neg
Catholique	2016	8	août-16	2016-01-08	3	F		Pos
Catholique	2016	8	août-16	2016-01-08	31	F		Neg
Catholique	2016	8	août-16	2016-01-08	1	M		Neg
Catholique	2016	8	août-16	2016-01-08	27	M		Neg
Catholique	2016	9	2023-09-16	2016-01-09	56	F		Neg
Catholique	2016	9	2023-09-16	2016-01-09	42	F		Neg
Catholique	2016	9	2023-09-16	2016-01-09	6	F		Neg
Catholique	2016	9	2023-09-16	2016-01-09	67	F		Neg
Catholique	2016	9	2023-09-16	2016-01-09	8	F		Neg
Catholique	2016	9	2023-09-16	2016-01-09	54	F		Pos
Catholique	2016	9	2023-09-16	2016-01-09	22	M		Neg
Catholique	2016	9	2023-09-16	2016-01-09	16	F		Neg
Catholique	2016	9	2023-09-16	2016-01-09	1	M		Neg
Catholique	2016	9	2023-09-16	2016-01-09	36	M		Pos
Catholique	2016	9	2023-09-16	2016-01-09	1	M		Pos
Catholique	2016	9	2023-09-16	2016-01-09	42	F		Pos
Catholique	2016	9	2023-09-16	2016-01-09	1	F		Neg
Catholique	2016	9	2023-09-16	2016-01-09	13	M		Pos
Catholique	2016	9	2023-09-16	2016-01-09	1	M		Pos
Catholique	2016	9	2023-09-16	2016-01-09	20	F		Neg
Catholique	2016	9	2023-09-16	2016-01-09	1	M		Neg
Catholique	2016	9	2023-09-16	2016-01-09	19	F		Neg
Catholique	2016	9	2023-09-16	2016-01-09	56	F		Neg
Catholique	2016	9	2023-09-16	2016-01-09	35	M		Neg
Catholique	2016	9	2023-09-16	2016-01-09	11	F		Neg
Catholique	2016	9	2023-09-16	2016-01-09	34	M		Neg
Catholique	2016	9	2023-09-16	2016-01-09	1	M		Pos
Catholique	2016	9	2023-09-16	2016-01-09	45	F		Neg
Catholique	2016	9	2023-09-16	2016-01-09	55	F		Pos
Catholique	2016	9	2023-09-16	2016-01-09	2	F		Neg
Catholique	2016	9	2023-09-16	2016-01-09	58	F		Neg
Catholique	2016	9	2023-09-16	2016-01-09	1	M		Pos
Catholique	2016	9	2023-09-16	2016-01-09	7	F		Neg
Catholique	2016	9	2023-09-16	2016-01-09	3	M		Pos
Catholique	2016	9	2023-09-16	2016-01-09	35	F		Pos
Catholique	2016	9	2023-09-16	2016-01-09	1	F	Ngokop	Neg
Catholique	2016	9	2023-09-16	2016-01-09	10	F		Pos
Catholique	2016	9	2023-09-16	2016-01-09	19	M		Neg
Catholique	2016	9	2023-09-16	2016-01-09	26	F	Nyokon	Pos
Catholique	2016	9	2023-09-16	2016-01-09	23	F		Neg
Catholique	2016	9	2023-09-16	2016-01-09	31	M		Pos
Catholique	2016	9	2023-09-16	2016-01-09	3	F		Pos
Catholique	2016	9	2023-09-16	2016-01-09	23	F		Neg
Catholique	2016	9	2023-09-16	2016-01-09	43	F		Pos
Catholique	2016	9	2023-09-16	2016-01-09	3	F	Nyokon	Pos
Catholique	2016	9	2023-09-16	2016-01-09	7	F		Pos
Catholique	2016	9	2023-09-16	2016-01-09	9	F		Neg
Catholique	2016	9	2023-09-16	2016-01-09	17	F	Sud	Pos
Catholique	2016	9	2023-09-16	2016-01-09	1	M		Pos
Catholique	2016	9	2023-09-16	2016-01-09	1	M		Neg
Catholique	2016	9	2023-09-16	2016-01-09	2	M		Neg
Catholique	2016	9	2023-09-16	2016-01-09	1	F		Neg
Catholique	2016	9	2023-09-16	2016-01-09	3	M		Neg
Catholique	2016	9	2023-09-16	2016-01-09	38	F		Neg
Catholique	2016	9	2023-09-16	2016-01-09	52	M		Neg
Catholique	2016	9	2023-09-16	2016-01-09	53	F		Neg
Catholique	2016	9	2023-09-16	2016-01-09		F		Neg
Catholique	2016	9	2023-09-16	2016-01-09	18	F		Neg
Catholique	2016	9	2023-09-16	2016-01-09	2	M		Pos
Catholique	2016	9	2023-09-16	2016-01-09	76	M		Neg
Catholique	2016	9	2023-09-16	2016-01-09	24	F		Pos
Catholique	2016	9	2023-09-16	2016-01-09	21	F		Pos
Catholique	2016	10	2023-10-16	2016-01-10	35	F	Ngokop	Neg
Catholique	2016	10	2023-10-16	2016-01-10	1	F		Pos
Catholique	2016	10	2023-10-16	2016-01-10	51	M		Neg
Catholique	2016	10	2023-10-16	2016-01-10	15	F		Pos
Catholique	2016	10	2023-10-16	2016-01-10	59	F		Neg
Catholique	2016	10	2023-10-16	2016-01-10	2	M		Neg
Catholique	2016	10	2023-10-16	2016-01-10	2	F		Pos
Catholique	2016	10	2023-10-16	2016-01-10	3	F		Neg
Catholique	2016	10	2023-10-16	2016-01-10	24	F		Pos
Catholique	2016	10	2023-10-16	2016-01-10	1	M		Neg
Catholique	2016	10	2023-10-16	2016-01-10	10	M		Neg
Catholique	2016	10	2023-10-16	2016-01-10	3	M		Pos
Catholique	2016	10	2023-10-16	2016-01-10	3	F		Neg
Catholique	2016	10	2023-10-16	2016-01-10	4	F		Pos
Catholique	2016	10	2023-10-16	2016-01-10	8	F		Neg
Catholique	2016	10	2023-10-16	2016-01-10	37	F		Neg
Catholique	2016	10	2023-10-16	2016-01-10	28	M		Neg
Catholique	2016	10	2023-10-16	2016-01-10	67	M	Ndokohock	Neg
Catholique	2016	10	2023-10-16	2016-01-10	63	F		Neg
Catholique	2016	10	2023-10-16	2016-01-10	29	F		Pos
Catholique	2016	10	2023-10-16	2016-01-10	52	F		Neg
Catholique	2016	10	2023-10-16	2016-01-10	65	M		Neg
Catholique	2016	10	2023-10-16	2016-01-10	22	M		Neg
Catholique	2016	10	2023-10-16	2016-01-10	5	M		Pos
Catholique	2016	10	2023-10-16	2016-01-10	13	F		Neg
Catholique	2016	10	2023-10-16	2016-01-10	27	F		Pos
Catholique	2016	10	2023-10-16	2016-01-10	19	F	Ngokop	Neg
Catholique	2016	10	2023-10-16	2016-01-10	12	F		Neg
Catholique	2016	10	2023-10-16	2016-01-10	28	F		Neg
Catholique	2016	10	2023-10-16	2016-01-10	40	F		Pos
Catholique	2016	10	2023-10-16	2016-01-10	58	F		Neg
Catholique	2016	10	2023-10-16	2016-01-10	17	M		Neg
Catholique	2016	10	2023-10-16	2016-01-10	72	F		Neg
Catholique	2016	10	2023-10-16	2016-01-10	1	M		Neg
Catholique	2016	10	2023-10-16	2016-01-10	11	F		Pos
Catholique	2016	10	2023-10-16	2016-01-10	77	M		Neg
Catholique	2016	10	2023-10-16	2016-01-10	86	F		Neg
Catholique	2016	10	2023-10-16	2016-01-10	57	M		Neg
Catholique	2016	10	2023-10-16	2016-01-10	1	M		Pos
Catholique	2016	10	2023-10-16	2016-01-10	85	F		Neg
Catholique	2016	10	2023-10-16	2016-01-10	11	F		Neg
Catholique	2016	11	2023-11-16	2016-01-11	1	M		Neg
Catholique	2016	11	2023-11-16	2016-01-11	5	F		Neg
Catholique	2016	11	2023-11-16	2016-01-11	56	F		Neg
Catholique	2016	11	2023-11-16	2016-01-11	1	M		Pos
Catholique	2016	11	2023-11-16	2016-01-11	6	M		Neg
Catholique	2016	11	2023-11-16	2016-01-11	30	F		Neg
Catholique	2016	11	2023-11-16	2016-01-11	12	F		Pos
Catholique	2016	11	2023-11-16	2016-01-11	35	F		Neg
Catholique	2016	11	2023-11-16	2016-01-11	3	M		Neg
Catholique	2016	11	2023-11-16	2016-01-11	4	F		Pos
Catholique	2016	11	2023-11-16	2016-01-11	4	F		Pos
Catholique	2016	11	2023-11-16	2016-01-11	66	F	Ndokohock	Pos
Catholique	2016	11	2023-11-16	2016-01-11	10	F		Neg
Catholique	2016	11	2023-11-16	2016-01-11	3	M		Pos
Catholique	2016	11	2023-11-16	2016-01-11	4	M		Pos
Catholique	2016	11	2023-11-16	2016-01-11	20	F		Neg
Catholique	2016	11	2023-11-16	2016-01-11	24	M		Neg
Catholique	2016	11	2023-11-16	2016-01-11	25	F		Neg
Catholique	2016	11	2023-11-16	2016-01-11	80	F		Neg
Catholique	2016	11	2023-11-16	2016-01-11	15	F	Carrière	Pos
Catholique	2016	11	2023-11-16	2016-01-11	79	F		Neg
Catholique	2016	11	2023-11-16	2016-01-11	23	F	Est	Neg
Catholique	2016	11	2023-11-16	2016-01-11	6	M		Neg
Catholique	2016	11	2023-11-16	2016-01-11	24	M		Neg
Catholique	2016	11	2023-11-16	2016-01-11	69	M		Neg
Catholique	2016	11	2023-11-16	2016-01-11	12	M		Pos
Catholique	2016	11	2023-11-16	2016-01-11	2	M		Pos
Catholique	2016	11	2023-11-16	2016-01-11	22	F		Neg
Catholique	2016	11	2023-11-16	2016-01-11	1	F		Pos
Catholique	2016	11	2023-11-16	2016-01-11	33	F		Neg
Catholique	2016	11	2023-11-16	2016-01-11	4	M		Pos
Catholique	2016	11	2023-11-16	2016-01-11	1	F		Pos
Catholique	2016	11	2023-11-16	2016-01-11	4	M		Neg
Catholique	2016	11	2023-11-16	2016-01-11	1	F		Neg
Catholique	2016	11	2023-11-16	2016-01-11	34	F		Pos
Catholique	2016	11	2023-11-16	2016-01-11	3	F		Pos
Catholique	2016	11	2023-11-16	2016-01-11	1	F	Carrière	Neg
Catholique	2016	11	2023-11-16	2016-01-11	20	F		Neg
Catholique	2016	11	2023-11-16	2016-01-11	31	F		Neg
Catholique	2016	11	2023-11-16	2016-01-11	56	F		Neg
Catholique	2016	11	2023-11-16	2016-01-11	73	M	Sud	Neg
Catholique	2016	11	2023-11-16	2016-01-11	20	F	Baloua	Neg
Catholique	2016	11	2023-11-16	2016-01-11	2	F		Neg
Catholique	2016	11	2023-11-16	2016-01-11	12	F		Neg
Catholique	2016	11	2023-11-16	2016-01-11	3	F		Pos
Catholique	2016	11	2023-11-16	2016-01-11	82	F		Neg
Catholique	2016	11	2023-11-16	2016-01-11	56	F		Neg
Catholique	2016	11	2023-11-16	2016-01-11	31	F	Carrière	Neg
Catholique	2016	11	2023-11-16	2016-01-11	3	F	Centre	Neg
Catholique	2016	11	2023-11-16	2016-01-11	2	F	Centre	Neg
Catholique	2016	11	2023-11-16	2016-01-11	25	F	Est	Neg
Catholique	2016	11	2023-11-16	2016-01-11	26	F	Centre	Neg
Catholique	2016	11	2023-11-16	2016-01-11	73	M	Carrière	Neg
Catholique	2016	11	2023-11-16	2016-01-11	2	M	Ndokohock	Neg
Catholique	2016	11	2023-11-16	2016-01-11	11	F		Pos
Catholique	2016	11	2023-11-16	2016-01-11	2	F		Pos
Catholique	2016	11	2023-11-16	2016-01-11	7	M	Ndokohock	Pos
Catholique	2016	11	2023-11-16	2016-01-11	44	F		Neg
Catholique	2016	11	2023-11-16	2016-01-11	1	F		Neg
Catholique	2016	11	2023-11-16	2016-01-11	18	M		Neg
Catholique	2016	11	2023-11-16	2016-01-11	3	F		Neg
Catholique	2016	11	2023-11-16	2016-01-11	22	F		Pos
Catholique	2016	11	2023-11-16	2016-01-11	38	M		Neg
Catholique	2016	11	2023-11-16	2016-01-11	21	M		Pos
Catholique	2016	11	2023-11-16	2016-01-11	1	F		Neg
Catholique	2016	11	2023-11-16	2016-01-11	20	F		Pos
Catholique	2016	11	2023-11-16	2016-01-11	56	F		Neg
Catholique	2016	11	2023-11-16	2016-01-11	25	F		Neg
Catholique	2016	11	2023-11-16	2016-01-11	11	F		Neg
Catholique	2016	11	2023-11-16	2016-01-11	28	F		Neg
Catholique	2016	11	2023-11-16	2016-01-11	24	F		Neg
Catholique	2016	11	2023-11-16	2016-01-11	29	M		Neg
Catholique	2016	11	2023-11-16	2016-01-11	1	M		Neg
Catholique	2016	11	2023-11-16	2016-01-11	40	M		Neg
Catholique	2016	11	2023-11-16	2016-01-11	12	F		Neg
Catholique	2016	11	2023-11-16	2016-01-11	2	F		Neg
Catholique	2016	11	2023-11-16	2016-01-11	1	F		Pos
Catholique	2016	11	2023-11-16	2016-01-11	18	F		Neg
Catholique	2016	11	2023-11-16	2016-01-11	3	F		Neg
Catholique	2016	11	2023-11-16	2016-01-11	57	M		Neg
Catholique	2016	11	2023-11-16	2016-01-11	75	M		Neg
Catholique	2016	11	2023-11-16	2016-01-11	1	F		Pos
Catholique	2016	11	2023-11-16	2016-01-11	1	F		Pos
Catholique	2016	11	2023-11-16	2016-01-11	31	F		Neg
Catholique	2016	11	2023-11-16	2016-01-11	50	F		Neg
Catholique	2016	11	2023-11-16	2016-01-11	26	F		Neg
Catholique	2016	11	2023-11-16	2016-01-11	61	F		Neg
Catholique	2016	11	2023-11-16	2016-01-11	2	M		Pos
Catholique	2016	11	2023-11-16	2016-01-11	1	M		Pos
Catholique	2016	11	2023-11-16	2016-01-11	5	F		Pos
Catholique	2016	11	2023-11-16	2016-01-11	2	M		Neg
Catholique	2016	11	2023-11-16	2016-01-11	60	F		Neg
Catholique	2016	11	2023-11-16	2016-01-11	15	F		Neg
Catholique	2016	11	2023-11-16	2016-01-11	38	M		Neg
Catholique	2016	11	2023-11-16	2016-01-11	3	M		Pos
Catholique	2016	11	2023-11-16	2016-01-11	1	M		Neg
Catholique	2016	11	2023-11-16	2016-01-11	1	M		Pos
Catholique	2016	11	2023-11-16	2016-01-11	1	M		Pos
Catholique	2016	11	2023-11-16	2016-01-11	59	M		Neg
Catholique	2016	11	2023-11-16	2016-01-11	63	M		Neg
Catholique	2016	11	2023-11-16	2016-01-11	1	F		Neg
Catholique	2016	11	2023-11-16	2016-01-11	58	F		Neg
Catholique	2016	11	2023-11-16	2016-01-11	1	F		Neg
Catholique	2016	11	2023-11-16	2016-01-11	24	F		Neg
Catholique	2016	11	2023-11-16	2016-01-11	69	F		Pos
Catholique	2016	11	2023-11-16	2016-01-11	47	M		Neg
Catholique	2016	11	2023-11-16	2016-01-11	2	F	Sud	Pos
Catholique	2016	11	2023-11-16	2016-01-11	4	F		Neg
Catholique	2016	11	2023-11-16	2016-01-11	9	F	Barrière	Pos
Catholique	2016	11	2023-11-16	2016-01-11	21	M		Neg
Catholique	2016	12	déc-16	2016-01-12	26	F		Neg
Catholique	2016	12	déc-16	2016-01-12	18	F		Pos
Catholique	2016	12	déc-16	2016-01-12	4	M		Pos
Catholique	2016	12	déc-16	2016-01-12	14	F		Neg
Catholique	2016	12	déc-16	2016-01-12	3	F		Pos
Catholique	2016	12	déc-16	2016-01-12	1	M		Pos
Catholique	2016	12	déc-16	2016-01-12	23	F		Neg
Catholique	2016	12	déc-16	2016-01-12	2	F		Neg
Catholique	2016	12	déc-16	2016-01-12	45	M		Pos
Catholique	2016	12	déc-16	2016-01-12	36	F		Pos
Catholique	2016	12	déc-16	2016-01-12	2	M	Barrière	Pos
Catholique	2016	12	déc-16	2016-01-12	1	M		Neg
Catholique	2016	12	déc-16	2016-01-12	69	M		Neg
Catholique	2016	12	déc-16	2016-01-12	2	M		Neg
Catholique	2016	12	déc-16	2016-01-12	1	M		Pos
Catholique	2016	12	déc-16	2016-01-12	2	M		Pos
Catholique	2016	12	déc-16	2016-01-12	83	M		Pos
Catholique	2016	12	déc-16	2016-01-12	1	F		Pos
Catholique	2016	12	déc-16	2016-01-12	33	M		Neg
Catholique	2016	12	déc-16	2016-01-12	29	M		Pos
Catholique	2016	12	déc-16	2016-01-12	21	F		Neg
Catholique	2016	12	déc-16	2016-01-12	1	F		Neg
Catholique	2016	12	déc-16	2016-01-12	6	F		Neg
Catholique	2016	12	déc-16	2016-01-12	1	F		Neg
Catholique	2016	12	déc-16	2016-01-12	2	M		Neg
Catholique	2016	12	déc-16	2016-01-12	2	M		Pos
Catholique	2016	12	déc-16	2016-01-12	5	M		Pos
Catholique	2016	12	déc-16	2016-01-12	20	M		Neg
Catholique	2016	12	déc-16	2016-01-12	19	M		Neg
Catholique	2016	12	déc-16	2016-01-12	34	M		Pos
Catholique	2016	12	déc-16	2016-01-12	60	F		Neg
Catholique	2016	12	déc-16	2016-01-12	63	M		Neg
Catholique	2016	12	déc-16	2016-01-12	33	F		Pos
Catholique	2016	12	déc-16	2016-01-12	17	F		Neg
Catholique	2016	12	déc-16	2016-01-12	33	F		Neg
Catholique	2016	12	déc-16	2016-01-12	22	F		Pos
Catholique	2016	12	déc-16	2016-01-12	3	M	Carrière	Pos
Catholique	2016	12	déc-16	2016-01-12	2	M	Barrière	Neg
Catholique	2016	12	déc-16	2016-01-12	26	F		Pos
Catholique	2016	12	déc-16	2016-01-12	5	M		Pos
Catholique	2016	12	déc-16	2016-01-12	28	M		Neg
Catholique	2016	12	déc-16	2016-01-12	44	F		Neg
Catholique	2016	12	déc-16	2016-01-12	11	M		Neg
Catholique	2016	12	déc-16	2016-01-12	23	M		Neg
Catholique	2016	12	déc-16	2016-01-12	57	M		Neg
Catholique	2016	12	déc-16	2016-01-12	1	M		Pos
Catholique	2016	12	déc-16	2016-01-12	51	F		Pos
Catholique	2016	12	déc-16	2016-01-12	8	F		Pos
Catholique	2016	12	déc-16	2016-01-12	76	F		Neg
Catholique	2016	12	déc-16	2016-01-12	43	F		Neg
Catholique	2016	12	déc-16	2016-01-12	10	M		Pos
Catholique	2016	12	déc-16	2016-01-12	1	F		Pos
Catholique	2016	12	déc-16	2016-01-12	24	F		Neg
Catholique	2016	12	déc-16	2016-01-12	1	M		Neg
Catholique	2016	12	déc-16	2016-01-12	74	M		Neg
Catholique	2016	12	déc-16	2016-01-12	22	F		Neg
Catholique	2016	12	déc-16	2016-01-12	1	M		Pos
Catholique	2016	12	déc-16	2016-01-12	36	M		Neg
Catholique	2016	12	déc-16	2016-01-12	2	F		Pos
Catholique	2016	12	déc-16	2016-01-12	50	M		Pos
Catholique	2016	12	déc-16	2016-01-12	2	M		Pos
Catholique	2016	12	déc-16	2016-01-12	2	F		Pos
Catholique	2016	12	déc-16	2016-01-12	1	F		Pos
Catholique	2016	12	déc-16	2016-01-12	53	F		Neg
Catholique	2016	12	déc-16	2016-01-12	23	F		Pos
Catholique	2016	12	déc-16	2016-01-12	11	F		Pos
Catholique	2016	12	déc-16	2016-01-12	54	F		Pos
Catholique	2016	12	déc-16	2016-01-12	4	M		Pos
Catholique	2016	12	déc-16	2016-01-12	64	F		Pos
Catholique	2016	12	déc-16	2016-01-12	3	F		Pos
Catholique	2016	12	déc-16	2016-01-12	50	M		Neg
Catholique	2016	12	déc-16	2016-01-12	3	F		Pos
Catholique	2016	12	déc-16	2016-01-12	52	F		Pos
Catholique	2016	12	déc-16	2016-01-12	1	F		Pos
Catholique	2016	12	déc-16	2016-01-12	12	F		Pos
Catholique	2016	12	déc-16	2016-01-12	82	F		Neg
Catholique	2016	12	déc-16	2016-01-12	8	F		Pos
Catholique	2016	12	déc-16	2016-01-12	17	F		Neg
Catholique	2016	12	déc-16	2016-01-12	5	F		Pos
Catholique	2016	12	déc-16	2016-01-12	24	M		Pos
Catholique	2016	12	déc-16	2016-01-12	34	F		Neg
Catholique	2016	12	déc-16	2016-01-12	1	M		Neg
Catholique	2016	12	déc-16	2016-01-12	66	F		Pos
Catholique	2016	12	déc-16	2016-01-12	4	F		Neg
Catholique	2016	12	déc-16	2016-01-12	35	F		Neg
Catholique	2016	12	déc-16	2016-01-12	65	M		Neg
Catholique	2016	12	déc-16	2016-01-12	1	F		Pos
Catholique	2016	12	déc-16	2016-01-12	5	F		Pos
Catholique	2016	12	déc-16	2016-01-12	2	F		Pos
Catholique	2016	12	déc-16	2016-01-12	1	M		Neg
Catholique	2016	12	déc-16	2016-01-12	5	F		Pos
Catholique	2016	12	déc-16	2016-01-12	23	M		Pos
Catholique	2016	12	déc-16	2016-01-12	1	F		Pos
Catholique	2016	12	déc-16	2016-01-12	7	M		Pos
Catholique	2016	12	déc-16	2016-01-12	1	M		Pos
Catholique	2016	12	déc-16	2016-01-12	4	F		Pos
Catholique	2016	12	déc-16	2016-01-12	16	M		Pos
Catholique	2016	12	déc-16	2016-01-12	15	M		Neg
Catholique	2016	12	déc-16	2016-01-12	25	F		Neg
Catholique	2016	12	déc-16	2016-01-12	2	F		Pos
Catholique	2016	12	déc-16	2016-01-12	55	F		Pos
Catholique	2016	12	déc-16	2016-01-12	1	M		Pos
Catholique	2016	12	déc-16	2016-01-12	21	F		Pos
Catholique	2016	12	déc-16	2016-01-12	83	F		Pos
Catholique	2016	12	déc-16	2016-01-12	61	M		Neg
Catholique	2017	1	janv-17	2017-01-01	8	M		Pos
Catholique	2017	1	janv-17	2017-01-01	50	F		Neg
Catholique	2017	1	janv-17	2017-01-01	1	F		Neg
Catholique	2017	1	janv-17	2017-01-01	2	F		Pos
Catholique	2017	1	janv-17	2017-01-01	31	F		Neg
Catholique	2017	1	janv-17	2017-01-01	15	M		Neg
Catholique	2017	1	janv-17	2017-01-01	2	M		Pos
Catholique	2017	1	janv-17	2017-01-01	2	F		Pos
Catholique	2017	1	janv-17	2017-01-01	37	F		Pos
Catholique	2017	1	janv-17	2017-01-01	2	F		Pos
Catholique	2017	1	janv-17	2017-01-01	33	M		Neg
Catholique	2017	1	janv-17	2017-01-01	35	F		Pos
Catholique	2017	1	janv-17	2017-01-01	49	F		Pos
Catholique	2017	1	janv-17	2017-01-01	6	M		Pos
Catholique	2017	1	janv-17	2017-01-01	68	M		Neg
Catholique	2017	1	janv-17	2017-01-01	7	F	Barrière	Pos
Catholique	2017	1	janv-17	2017-01-01	33	F		Neg
Catholique	2017	1	janv-17	2017-01-01	27	F	Ngokop	Neg
Catholique	2017	1	janv-17	2017-01-01	1	M		Neg
Catholique	2017	1	janv-17	2017-01-01	36	M		Neg
Catholique	2017	1	janv-17	2017-01-01	10	M		Pos
Catholique	2017	1	janv-17	2017-01-01	50	F		Pos
Catholique	2017	1	janv-17	2017-01-01	16	M		Pos
Catholique	2017	1	janv-17	2017-01-01	1	M		Neg
Catholique	2017	1	janv-17	2017-01-01	37	M		Neg
Catholique	2017	1	janv-17	2017-01-01	5	F		Pos
Catholique	2017	1	janv-17	2017-01-01	36	F		Neg
Catholique	2017	1	janv-17	2017-01-01	31	F		Pos
Catholique	2017	1	janv-17	2017-01-01	19	F		Neg
Catholique	2017	1	janv-17	2017-01-01	2	M		Pos
Catholique	2017	1	janv-17	2017-01-01	35	F		Neg
Catholique	2017	1	janv-17	2017-01-01	55	F		Neg
Catholique	2017	1	janv-17	2017-01-01	29	F		Pos
Catholique	2017	1	janv-17	2017-01-01	12	M		Pos
Catholique	2017	1	janv-17	2017-01-01	30	F		Pos
Catholique	2017	1	janv-17	2017-01-01	9	M		Pos
Catholique	2017	1	janv-17	2017-01-01	11	M		Pos
Catholique	2017	1	janv-17	2017-01-01	2	M		Neg
Catholique	2017	1	janv-17	2017-01-01	9	M		Pos
Catholique	2017	1	janv-17	2017-01-01	37	F		Neg
Catholique	2017	1	janv-17	2017-01-01	45	M		Neg
Catholique	2017	1	janv-17	2017-01-01	1	M		Pos
Catholique	2017	1	janv-17	2017-01-01	26	M		Neg
Catholique	2017	1	janv-17	2017-01-01	2	F		Neg
Catholique	2017	1	janv-17	2017-01-01	1	M		Pos
Catholique	2017	1	janv-17	2017-01-01	34	F		Neg
Catholique	2017	1	janv-17	2017-01-01	7	F		Pos
Catholique	2017	1	janv-17	2017-01-01	17	M		Pos
Catholique	2017	1	janv-17	2017-01-01	60	F		Neg
Catholique	2017	1	janv-17	2017-01-01	28	M		Neg
Catholique	2017	1	janv-17	2017-01-01	18	M		Pos
Catholique	2017	1	janv-17	2017-01-01	66	F		Neg
Catholique	2017	1	janv-17	2017-01-01	7	M		Pos
Catholique	2017	1	janv-17	2017-01-01	11	F		Neg
Catholique	2017	1	janv-17	2017-01-01	25	F		Pos
Catholique	2017	1	janv-17	2017-01-01	8	F		Pos
Catholique	2017	1	janv-17	2017-01-01	17	M		Neg
Catholique	2017	1	janv-17	2017-01-01	9	M		Pos
Catholique	2017	1	janv-17	2017-01-01	60	F		Pos
Catholique	2017	1	janv-17	2017-01-01	2	M		Pos
Catholique	2017	1	janv-17	2017-01-01	60	F		Neg
Catholique	2017	1	janv-17	2017-01-01	1	F		Pos
Catholique	2017	1	janv-17	2017-01-01	21	F		Neg
Catholique	2017	1	janv-17	2017-01-01	1	M		Pos
Catholique	2017	1	janv-17	2017-01-01	37	F		Neg
Catholique	2017	1	janv-17	2017-01-01	9	F		Pos
Catholique	2017	1	janv-17	2017-01-01	5	F		Pos
Catholique	2017	1	janv-17	2017-01-01	25	F		Neg
Catholique	2017	1	janv-17	2017-01-01	4	M		Pos
Catholique	2017	1	janv-17	2017-01-01	23	F		Neg
Catholique	2017	1	janv-17	2017-01-01	25	F		Neg
Catholique	2017	1	janv-17	2017-01-01	24	F		Pos
Catholique	2017	1	janv-17	2017-01-01	4	M		Pos
Catholique	2017	1	janv-17	2017-01-01	6	M		Pos
Catholique	2017	1	janv-17	2017-01-01	70	F		Neg
Catholique	2017	1	janv-17	2017-01-01	1	M		Neg
Catholique	2017	1	janv-17	2017-01-01	1	F		Pos
Catholique	2017	1	janv-17	2017-01-01	28	M		Neg
Catholique	2017	1	janv-17	2017-01-01	4	M		Neg
Catholique	2017	1	janv-17	2017-01-01	57	F		Neg
Catholique	2017	1	janv-17	2017-01-01	2	M		Neg
Catholique	2017	1	janv-17	2017-01-01	16	F		Pos
Catholique	2017	1	janv-17	2017-01-01	11	M		Pos
Catholique	2017	1	janv-17	2017-01-01	40	F		Neg
Catholique	2017	1	janv-17	2017-01-01	29	F		Neg
Catholique	2017	1	janv-17	2017-01-01	34	F		Neg
Catholique	2017	1	janv-17	2017-01-01	56	F		Pos
Catholique	2017	1	janv-17	2017-01-01	1	M		Pos
Catholique	2017	1	janv-17	2017-01-01	1	M		Neg
Catholique	2017	2	févr-17	2017-01-02	1	M		Neg
Catholique	2017	2	févr-17	2017-01-02	48	F		Neg
Catholique	2017	2	févr-17	2017-01-02	40	F		Pos
Catholique	2017	2	févr-17	2017-01-02	1	F		Pos
Catholique	2017	2	févr-17	2017-01-02	58	F		Pos
Catholique	2017	2	févr-17	2017-01-02	2	M		Neg
Catholique	2017	2	févr-17	2017-01-02	52	F		Pos
Catholique	2017	2	févr-17	2017-01-02	1	M		Pos
Catholique	2017	2	févr-17	2017-01-02	1	M		Pos
Catholique	2017	2	févr-17	2017-01-02	4	F		Neg
Catholique	2017	2	févr-17	2017-01-02	34	F		Neg
Catholique	2017	2	févr-17	2017-01-02	3	F		Pos
Catholique	2017	2	févr-17	2017-01-02	14	F		Pos
Catholique	2017	2	févr-17	2017-01-02	46	F		Neg
Catholique	2017	2	févr-17	2017-01-02	25	M		Neg
Catholique	2017	2	févr-17	2017-01-02	29	F		Neg
Catholique	2017	2	févr-17	2017-01-02	52	F		Pos
Catholique	2017	2	févr-17	2017-01-02	32	F		Neg
Catholique	2017	2	févr-17	2017-01-02	18	F		Neg
Catholique	2017	2	févr-17	2017-01-02	4	F		Pos
Catholique	2017	2	févr-17	2017-01-02	2	M		Pos
Catholique	2017	2	févr-17	2017-01-02	1	M		Pos
Catholique	2017	2	févr-17	2017-01-02	2	M		Pos
Catholique	2017	2	févr-17	2017-01-02	20	F		Neg
Catholique	2017	2	févr-17	2017-01-02	13	F		Pos
Catholique	2017	2	févr-17	2017-01-02	61	F		Neg
Catholique	2017	2	févr-17	2017-01-02	13	M		Pos
Catholique	2017	2	févr-17	2017-01-02	41	F		Neg
Catholique	2017	2	févr-17	2017-01-02	77	F		Neg
Catholique	2017	2	févr-17	2017-01-02		F		Pos
Catholique	2017	2	févr-17	2017-01-02	18	F		Neg
Catholique	2017	2	févr-17	2017-01-02	3	F		Pos
Catholique	2017	2	févr-17	2017-01-02	10	M		Pos
Catholique	2017	2	févr-17	2017-01-02	76	F		Pos
Catholique	2017	2	févr-17	2017-01-02	1	F		Pos
Catholique	2017	2	févr-17	2017-01-02	7	M		Pos
Catholique	2017	2	févr-17	2017-01-02	19	F		Pos
Catholique	2017	2	févr-17	2017-01-02	1	M		Pos
Catholique	2017	2	févr-17	2017-01-02	1	M		Pos
Catholique	2017	2	févr-17	2017-01-02	86	F		Neg
Catholique	2017	2	févr-17	2017-01-02	1	M		Pos
Catholique	2017	2	févr-17	2017-01-02	24	F		Neg
Catholique	2017	2	févr-17	2017-01-02	28	M		Pos
Catholique	2017	2	févr-17	2017-01-02	53	F		Pos
Catholique	2017	2	févr-17	2017-01-02	1	M		Pos
Catholique	2017	2	févr-17	2017-01-02	8	M		Neg
Catholique	2017	2	févr-17	2017-01-02	48	M		Pos
Catholique	2017	2	févr-17	2017-01-02	49	F		Pos
Catholique	2017	2	févr-17	2017-01-02	27	M		Pos
Catholique	2017	2	févr-17	2017-01-02	26	M		Pos
Catholique	2017	2	févr-17	2017-01-02	8	M		Pos
Catholique	2017	2	févr-17	2017-01-02	14	M		Pos
Catholique	2017	2	févr-17	2017-01-02	16	F		Pos
Catholique	2017	2	févr-17	2017-01-02	6	M		Pos
Catholique	2017	2	févr-17	2017-01-02	16			Pos
Catholique	2017	2	févr-17	2017-01-02	77	F		Pos
Catholique	2017	2	févr-17	2017-01-02	8	M		Pos
Catholique	2017	2	févr-17	2017-01-02	67	M		Neg
Catholique	2017	2	févr-17	2017-01-02	4	M		Neg
Catholique	2017	2	févr-17	2017-01-02	25	F		Neg
Catholique	2017	2	févr-17	2017-01-02	66	M		Neg
Catholique	2017	2	févr-17	2017-01-02	42	F		Neg
Catholique	2017	2	févr-17	2017-01-02	19	M		Pos
Catholique	2017	2	févr-17	2017-01-02	73	M		Pos
Catholique	2017	2	févr-17	2017-01-02	31	M		Pos
Catholique	2017	2	févr-17	2017-01-02	13	F		Neg
Catholique	2017	2	févr-17	2017-01-02	40	F		Neg
Catholique	2017	2	févr-17	2017-01-02	1	F		Neg
Catholique	2017	2	févr-17	2017-01-02	3	F		Pos
Catholique	2017	2	févr-17	2017-01-02	69	M		Neg
Catholique	2017	2	févr-17	2017-01-02	1	F		Pos
Catholique	2017	2	févr-17	2017-01-02	9	M		Pos
Catholique	2017	2	févr-17	2017-01-02	19	F		Neg
Catholique	2017	2	févr-17	2017-01-02	4	M		Neg
Catholique	2017	2	févr-17	2017-01-02	2	M		Neg
Catholique	2017	2	févr-17	2017-01-02	2	M		Pos
Catholique	2017	2	févr-17	2017-01-02	25	F		Neg
Catholique	2017	2	févr-17	2017-01-02	4	M		Pos
Catholique	2017	2	févr-17	2017-01-02	20	M		Neg
Catholique	2017	2	févr-17	2017-01-02	1	M		Neg
Catholique	2017	2	févr-17	2017-01-02	1	F		Pos
Catholique	2017	2	févr-17	2017-01-02	51	M		Neg
Catholique	2017	2	févr-17	2017-01-02	37	F		Neg
Catholique	2017	2	févr-17	2017-01-02	50	M		Neg
Catholique	2017	2	févr-17	2017-01-02	1	F		Pos
Catholique	2017	2	févr-17	2017-01-02	4	M		Pos
Catholique	2017	2	févr-17	2017-01-02	3	M		Pos
Catholique	2017	2	févr-17	2017-01-02	4	F		Pos
Catholique	2017	2	févr-17	2017-01-02	11	F		Pos
Catholique	2017	2	févr-17	2017-01-02	1	F		Pos
Catholique	2017	3	mars-17	2017-01-03	10	M		Pos
Catholique	2017	3	mars-17	2017-01-03	42	M		Neg
Catholique	2017	3	mars-17	2017-01-03	9	M		Pos
Catholique	2017	3	mars-17	2017-01-03	56	M		Neg
Catholique	2017	3	mars-17	2017-01-03		F		Neg
Catholique	2017	3	mars-17	2017-01-03	3	F		Pos
Catholique	2017	3	mars-17	2017-01-03	1	F		Pos
Catholique	2017	3	mars-17	2017-01-03	18	F		Pos
Catholique	2017	3	mars-17	2017-01-03	61	F		Neg
Catholique	2017	3	mars-17	2017-01-03	25	F		Neg
Catholique	2017	3	mars-17	2017-01-03	8	M		Pos
Catholique	2017	3	mars-17	2017-01-03	12	F		Pos
Catholique	2017	3	mars-17	2017-01-03	57	F		Neg
Catholique	2017	3	mars-17	2017-01-03	25	M		Neg
Catholique	2017	3	mars-17	2017-01-03	15	M		Pos
Catholique	2017	3	mars-17	2017-01-03	21	F		Neg
Catholique	2017	3	mars-17	2017-01-03	1	F		Pos
Catholique	2017	3	mars-17	2017-01-03	22	F		Pos
Catholique	2017	3	mars-17	2017-01-03	31	M		Pos
Catholique	2017	3	mars-17	2017-01-03	24	M		Pos
Catholique	2017	3	mars-17	2017-01-03	17	F		Neg
Catholique	2017	3	mars-17	2017-01-03		F		Neg
Catholique	2017	3	mars-17	2017-01-03	2	F		Pos
Catholique	2017	3	mars-17	2017-01-03	74	M		Pos
Catholique	2017	3	mars-17	2017-01-03	90	M		Pos
Catholique	2017	3	mars-17	2017-01-03	18	F		Neg
Catholique	2017	3	mars-17	2017-01-03	1	F		Pos
Catholique	2017	3	mars-17	2017-01-03	17	F		Neg
Catholique	2017	3	mars-17	2017-01-03	2	F		Neg
Catholique	2017	3	mars-17	2017-01-03	25	F		Neg
Catholique	2017	3	mars-17	2017-01-03	58	F		Neg
Catholique	2017	3	mars-17	2017-01-03	62	F		Neg
Catholique	2017	3	mars-17	2017-01-03	3	M		Pos
Catholique	2017	3	mars-17	2017-01-03	20	F		Neg
Catholique	2017	3	mars-17	2017-01-03	46	F		Pos
Catholique	2017	3	mars-17	2017-01-03	19	F		Pos
Catholique	2017	3	mars-17	2017-01-03	24	M		Neg
Catholique	2017	3	mars-17	2017-01-03	1	F		Pos
Catholique	2017	3	mars-17	2017-01-03	3	M		Pos
Catholique	2017	3	mars-17	2017-01-03	5	M		Pos
Catholique	2017	3	mars-17	2017-01-03	7	M		Pos
Catholique	2017	3	mars-17	2017-01-03	36	F		Neg
Catholique	2017	3	mars-17	2017-01-03	14	M		Pos
Catholique	2017	3	mars-17	2017-01-03	18	F	Ndokohock	Pos
Catholique	2017	3	mars-17	2017-01-03	19	F		Neg
Catholique	2017	3	mars-17	2017-01-03	18	M		Neg
Catholique	2017	3	mars-17	2017-01-03	1	M		Neg
Catholique	2017	3	mars-17	2017-01-03	71	M		Neg
Catholique	2017	3	mars-17	2017-01-03	74	M		Pos
Catholique	2017	3	mars-17	2017-01-03	3	F	Baloua	Pos
Catholique	2017	3	mars-17	2017-01-03	2	F		Pos
Catholique	2017	3	mars-17	2017-01-03	2	M		Pos
Catholique	2017	3	mars-17	2017-01-03	17	M	Ngokop	Pos
Catholique	2017	3	mars-17	2017-01-03	4	M	Carriere	Neg
Catholique	2017	3	mars-17	2017-01-03	7	M	Ngokop	Neg
Catholique	2017	3	mars-17	2017-01-03	3	F		Neg
Catholique	2017	3	mars-17	2017-01-03	1	F		Neg
Catholique	2017	3	mars-17	2017-01-03	1	F	Baloua	Pos
Catholique	2017	3	mars-17	2017-01-03	1	F	Baloua	Pos
Catholique	2017	3	mars-17	2017-01-03	58	M		Pos
Catholique	2017	3	mars-17	2017-01-03	7	M	Baloua	Neg
Catholique	2017	3	mars-17	2017-01-03	30	M	Barrière	Pos
Catholique	2017	3	mars-17	2017-01-03	3	M	Baloua	Pos
Catholique	2017	3	mars-17	2017-01-03	1	M	Baloua	Pos
Catholique	2017	3	mars-17	2017-01-03	1	M	Centre	Pos
Catholique	2017	3	mars-17	2017-01-03	5	F	Ngokop	Pos
Catholique	2017	3	mars-17	2017-01-03	56	F		Neg
Catholique	2017	3	mars-17	2017-01-03	1	F	Centre	Neg
Catholique	2017	3	mars-17	2017-01-03	24	F	Carriere	Pos
Catholique	2017	3	mars-17	2017-01-03	24	F		Neg
Catholique	2017	3	mars-17	2017-01-03		F		Pos
Catholique	2017	3	mars-17	2017-01-03	8	F	Ndokohock	Neg
Catholique	2017	3	mars-17	2017-01-03	2	F		Pos
Catholique	2017	3	mars-17	2017-01-03	22	F		Pos
Catholique	2017	3	mars-17	2017-01-03	55	M	Est	Pos
Catholique	2017	3	mars-17	2017-01-03	18	F	Ngokop	Neg
Catholique	2017	3	mars-17	2017-01-03	7	F	Est	Pos
Catholique	2017	3	mars-17	2017-01-03	45	F		Pos
Catholique	2017	3	mars-17	2017-01-03	14	F	Carriere	Neg
Catholique	2017	3	mars-17	2017-01-03	4	F	Centre	Pos
Catholique	2017	3	mars-17	2017-01-03	1	M	Barrière	Pos
Catholique	2017	3	mars-17	2017-01-03	47	F	Ndokohock	Pos
Catholique	2017	3	mars-17	2017-01-03	58	M	Barrière	Neg
Catholique	2017	3	mars-17	2017-01-03	3	M	Sud	Pos
Catholique	2017	3	mars-17	2017-01-03	4	F	Est	Pos
Catholique	2017	3	mars-17	2017-01-03	3	M	Baloua	Pos
Catholique	2017	4	avr-17	2017-01-04	23	F	Carriere	Pos
Catholique	2017	4	avr-17	2017-01-04	6	F	Carriere	Pos
Catholique	2017	4	avr-17	2017-01-04	8	F	Est	Pos
Catholique	2017	4	avr-17	2017-01-04	55	F	Est	Pos
Catholique	2017	4	avr-17	2017-01-04	26	F	Baloua	Pos
Catholique	2017	4	avr-17	2017-01-04	5	F	Est	Pos
Catholique	2017	4	avr-17	2017-01-04	60	M		Pos
Catholique	2017	4	avr-17	2017-01-04	23	F		Neg
Catholique	2017	4	avr-17	2017-01-04	65	F		Pos
Catholique	2017	4	avr-17	2017-01-04	11	F		Pos
Catholique	2017	4	avr-17	2017-01-04	65	F		Neg
Catholique	2017	4	avr-17	2017-01-04	25	M	Ndokohock	Neg
Catholique	2017	4	avr-17	2017-01-04	28	F	Est	Neg
Catholique	2017	4	avr-17	2017-01-04	3	F		Pos
Catholique	2017	4	avr-17	2017-01-04	7	M	Carriere	Pos
Catholique	2017	4	avr-17	2017-01-04	30	F		Pos
Catholique	2017	4	avr-17	2017-01-04	10	F	Centre	Pos
Catholique	2017	4	avr-17	2017-01-04	58	F		Neg
Catholique	2017	4	avr-17	2017-01-04	14	F	Barrière	Pos
Catholique	2017	4	avr-17	2017-01-04	11	M	Kassalafarm	Pos
Catholique	2017	4	avr-17	2017-01-04	56	F	Hopital	Pos
Catholique	2017	4	avr-17	2017-01-04	37	M		Pos
Catholique	2017	4	avr-17	2017-01-04	35	F		Pos
Catholique	2017	4	avr-17	2017-01-04		M	Sud	Pos
Catholique	2017	4	avr-17	2017-01-04	6	M	Est	Pos
Catholique	2017	4	avr-17	2017-01-04	28	F	Carriere	Pos
Catholique	2017	4	avr-17	2017-01-04	18	M		Pos
Catholique	2017	4	avr-17	2017-01-04		F		Pos
Catholique	2017	4	avr-17	2017-01-04	60	F	Barrière	Pos
Catholique	2017	4	avr-17	2017-01-04	5	M		Pos
Catholique	2017	4	avr-17	2017-01-04	2	M		Pos
Catholique	2017	4	avr-17	2017-01-04	3	M		Pos
Catholique	2017	4	avr-17	2017-01-04	26	F	Est	Neg
Catholique	2017	4	avr-17	2017-01-04	15	F	Samenfou	Neg
Catholique	2017	4	avr-17	2017-01-04	52	M	Baloua	Neg
Catholique	2017	4	avr-17	2017-01-04		F	Ndokohock	Neg
Catholique	2017	4	avr-17	2017-01-04	1	F	Samenfou	Pos
Catholique	2017	4	avr-17	2017-01-04	2	F	Carriere	Pos
Catholique	2017	4	avr-17	2017-01-04	45	F		Neg
Catholique	2017	4	avr-17	2017-01-04	76	F		Pos
Catholique	2017	4	avr-17	2017-01-04	1	F		Pos
Catholique	2017	4	avr-17	2017-01-04	18	F		Neg
Catholique	2017	4	avr-17	2017-01-04	22	F		Neg
Catholique	2017	4	avr-17	2017-01-04	1	F		Pos
Catholique	2017	4	avr-17	2017-01-04	13	M	Ndokohock	Pos
Catholique	2017	4	avr-17	2017-01-04	44	F	Ndokohock	Pos
Catholique	2017	4	avr-17	2017-01-04	3	M	Est	Pos
Catholique	2017	4	avr-17	2017-01-04	3	F		Neg
Catholique	2017	4	avr-17	2017-01-04		F	Est	Neg
Catholique	2017	4	avr-17	2017-01-04	2	F		Pos
Catholique	2017	4	avr-17	2017-01-04	1	M	Centre	Pos
Catholique	2017	4	avr-17	2017-01-04	41	M		Neg
Catholique	2017	4	avr-17	2017-01-04	79	F		Neg
Catholique	2017	4	avr-17	2017-01-04	27	F		Pos
Catholique	2017	4	avr-17	2017-01-04	26	F	Est	Pos
Catholique	2017	4	avr-17	2017-01-04	33	F	Ngokop	Pos
Catholique	2017	4	avr-17	2017-01-04	43	F		Pos
Catholique	2017	4	avr-17	2017-01-04	3	M	Barrière	Pos
Catholique	2017	4	avr-17	2017-01-04	14	F	Barrière	Pos
Catholique	2017	4	avr-17	2017-01-04	4	M	Baloua	Pos
Catholique	2017	4	avr-17	2017-01-04	2	F	Ecole P	Neg
Catholique	2017	4	avr-17	2017-01-04	1	F		Neg
Catholique	2017	4	avr-17	2017-01-04	2	F		Pos
Catholique	2017	4	avr-17	2017-01-04	5	F	Kalakouta	Pos
Catholique	2017	4	avr-17	2017-01-04	1	F	Barrière	Pos
Catholique	2017	4	avr-17	2017-01-04	44	M	Est	Pos
Catholique	2017	4	avr-17	2017-01-04	11	M	Kalakouta	Pos
Catholique	2017	4	avr-17	2017-01-04	5	M	Ngokop	Pos
Catholique	2017	4	avr-17	2017-01-04	36	F		Neg
Catholique	2017	4	avr-17	2017-01-04	2	M	Est	Pos
Catholique	2017	4	avr-17	2017-01-04	17	F		Pos
Catholique	2017	4	avr-17	2017-01-04	4	F	Barrière	Pos
Catholique	2017	4	avr-17	2017-01-04	1	M	Ndokohock	Pos
Catholique	2017	4	avr-17	2017-01-04	2	M		Neg
Catholique	2017	4	avr-17	2017-01-04	6	M		Pos
Catholique	2017	4	avr-17	2017-01-04	28	F	Centre	Neg
Catholique	2017	4	avr-17	2017-01-04	28	M		Neg
Catholique	2017	4	avr-17	2017-01-04	8	M	Barrière	Pos
Catholique	2017	4	avr-17	2017-01-04	24	F	Carriere	Neg
Catholique	2017	4	avr-17	2017-01-04	15	M	Barrière	Pos
Catholique	2017	4	avr-17	2017-01-04	36	F	Barrière	Pos
Catholique	2017	4	avr-17	2017-01-04	1	M	Kalakouta	Pos
Catholique	2017	4	avr-17	2017-01-04	17	F		Neg
Catholique	2017	5	mai-17	2017-01-05	68	F		Pos
Catholique	2017	5	mai-17	2017-01-05	1	M	Sud	Pos
Catholique	2017	5	mai-17	2017-01-05	7	F		Pos
Catholique	2017	5	mai-17	2017-01-05	29	F		Neg
Catholique	2017	5	mai-17	2017-01-05	2	F		Pos
Catholique	2017	5	mai-17	2017-01-05	32	F		Pos
Catholique	2017	5	mai-17	2017-01-05	35	F	Est	Neg
Catholique	2017	5	mai-17	2017-01-05	25	F	Sud	Pos
Catholique	2017	5	mai-17	2017-01-05	1	M	Sud	Pos
Catholique	2017	5	mai-17	2017-01-05	5	F	Est	Pos
Catholique	2017	5	mai-17	2017-01-05	20	F	Carriere	Pos
Catholique	2017	5	mai-17	2017-01-05	24	F		Pos
Catholique	2017	5	mai-17	2017-01-05	10	M		Pos
Catholique	2017	5	mai-17	2017-01-05	5	F		Pos
Catholique	2017	5	mai-17	2017-01-05	19	M	Centre	Pos
Catholique	2017	5	mai-17	2017-01-05	50	M	Ngokop	Pos
Catholique	2017	5	mai-17	2017-01-05	57	F	Est	Pos
Catholique	2017	5	mai-17	2017-01-05	22	F	Est	Pos
Catholique	2017	5	mai-17	2017-01-05	12	F	Est	Pos
Catholique	2017	5	mai-17	2017-01-05	48	F		Neg
Catholique	2017	5	mai-17	2017-01-05	33	F		Neg
Catholique	2017	5	mai-17	2017-01-05	6	M	Barrière	Pos
Catholique	2017	5	mai-17	2017-01-05	2	M		Pos
Catholique	2017	5	mai-17	2017-01-05	32	F	Barrière	Neg
Catholique	2017	5	mai-17	2017-01-05	27	F	Est	Neg
Catholique	2017	5	mai-17	2017-01-05	1	F		Pos
Catholique	2017	5	mai-17	2017-01-05	3	M	Carriere	Pos
Catholique	2017	5	mai-17	2017-01-05	56	M	Baloua	Pos
Catholique	2017	5	mai-17	2017-01-05	14	F	Centre	Pos
Catholique	2017	5	mai-17	2017-01-05	2	M		Pos
Catholique	2017	5	mai-17	2017-01-05	42	M		Pos
Catholique	2017	5	mai-17	2017-01-05	3	M	Barrière	Pos
Catholique	2017	5	mai-17	2017-01-05	48	F		Pos
Catholique	2017	5	mai-17	2017-01-05	11	M		Pos
Catholique	2017	5	mai-17	2017-01-05	78	F		Neg
Catholique	2017	5	mai-17	2017-01-05	45	F	Sud	Pos
Catholique	2017	5	mai-17	2017-01-05	46	F		Neg
Catholique	2017	5	mai-17	2017-01-05	5	F		Pos
Catholique	2017	5	mai-17	2017-01-05	2	M	Nyokon	Pos
Catholique	2017	5	mai-17	2017-01-05	1	M	Sud	Pos
Catholique	2017	5	mai-17	2017-01-05	5	M	Nyokon	Pos
Catholique	2017	5	mai-17	2017-01-05	2	M	Ngokop	Neg
Catholique	2017	5	mai-17	2017-01-05	1	M		Pos
Catholique	2017	5	mai-17	2017-01-05	4	F	Ngokop	Pos
Catholique	2017	5	mai-17	2017-01-05	9	F	Barrière	Pos
Catholique	2017	5	mai-17	2017-01-05	31	F		Pos
Catholique	2017	5	mai-17	2017-01-05	1	M		Neg
Catholique	2017	5	mai-17	2017-01-05	1	F	Centre	Pos
Catholique	2017	5	mai-17	2017-01-05	1	M	Centre	Neg
Catholique	2017	5	mai-17	2017-01-05	34	F	Est	Neg
Catholique	2017	5	mai-17	2017-01-05	45	F		Pos
Catholique	2017	5	mai-17	2017-01-05	2	M		Pos
Catholique	2017	5	mai-17	2017-01-05	59	M	Barrière	Neg
Catholique	2017	5	mai-17	2017-01-05	5	M		Pos
Catholique	2017	5	mai-17	2017-01-05	28	F	Barrière	Neg
Catholique	2017	5	mai-17	2017-01-05	2	F	Carriere	Neg
Catholique	2017	5	mai-17	2017-01-05	1	M	Nyokon	Neg
Catholique	2017	5	mai-17	2017-01-05	33	F		Pos
Catholique	2017	5	mai-17	2017-01-05	37	F		Pos
Catholique	2017	5	mai-17	2017-01-05	6	M	Ngokop	Neg
Catholique	2017	5	mai-17	2017-01-05	1	F		Pos
Catholique	2017	5	mai-17	2017-01-05	35	M	Est	Neg
Catholique	2017	5	mai-17	2017-01-05	23	M	Est	Pos
Catholique	2017	5	mai-17	2017-01-05	1	F	Est	Pos
Catholique	2017	5	mai-17	2017-01-05	27	F	Ngokop	Pos
Catholique	2017	5	mai-17	2017-01-05	13	F	Barrière	Pos
Catholique	2017	5	mai-17	2017-01-05	3	F	Sud	Pos
Catholique	2017	5	mai-17	2017-01-05	7	M	Sud	Pos
Catholique	2017	5	mai-17	2017-01-05	34	F	Est	Pos
Catholique	2017	5	mai-17	2017-01-05	18	F		Neg
Catholique	2017	5	mai-17	2017-01-05	2	M	Ndokohock	Pos
Catholique	2017	5	mai-17	2017-01-05	36	F		Pos
Catholique	2017	5	mai-17	2017-01-05	29	M	Carriere	Pos
Catholique	2017	5	mai-17	2017-01-05	39	F		Neg
Catholique	2017	5	mai-17	2017-01-05	38	F	Est	Pos
Catholique	2017	5	mai-17	2017-01-05	2	F	Ndokohock	Pos
Catholique	2017	5	mai-17	2017-01-05	37	F		Neg
Catholique	2017	5	mai-17	2017-01-05	17	F		Pos
Catholique	2017	5	mai-17	2017-01-05	4	M	Baloua	Pos
Catholique	2017	5	mai-17	2017-01-05	5	F		Pos
Catholique	2017	5	mai-17	2017-01-05	26	M		Pos
Catholique	2017	5	mai-17	2017-01-05	29	F	Est	Pos
Catholique	2017	5	mai-17	2017-01-05	30	F	Ngokop	Pos
Catholique	2017	5	mai-17	2017-01-05	8	F	Centre	Pos
Catholique	2017	5	mai-17	2017-01-05	28	F	Ngokop	Neg
Catholique	2017	5	mai-17	2017-01-05	21	M	Ngokop	Pos
Catholique	2017	5	mai-17	2017-01-05	29	F		Neg
Catholique	2017	5	mai-17	2017-01-05	1	F	Est	Neg
Catholique	2017	5	mai-17	2017-01-05	3	M	Barrière	Pos
Catholique	2017	5	mai-17	2017-01-05	38	M	Baloua	Neg
Catholique	2017	5	mai-17	2017-01-05	1	M	Est	Neg
Catholique	2017	5	mai-17	2017-01-05	1	M	Est	Neg
Catholique	2017	5	mai-17	2017-01-05	1	F	Ngokop	Neg
Catholique	2017	5	mai-17	2017-01-05	2	F		Pos
Catholique	2017	5	mai-17	2017-01-05	4	F		Pos
Catholique	2017	5	mai-17	2017-01-05	5	F		Neg
Catholique	2017	6	juin-17	2017-01-06	4	F		Pos
Catholique	2017	6	juin-17	2017-01-06	3	M		Pos
Catholique	2017	6	juin-17	2017-01-06	82	M		Pos
Catholique	2017	6	juin-17	2017-01-06	2	M		Pos
Catholique	2017	6	juin-17	2017-01-06		F		Pos
Catholique	2017	6	juin-17	2017-01-06	1	F		Neg
Catholique	2017	6	juin-17	2017-01-06	1	F		Neg
Catholique	2017	6	juin-17	2017-01-06	2	F	Est	Neg
Catholique	2017	6	juin-17	2017-01-06	58	F	Est	Pos
Catholique	2017	6	juin-17	2017-01-06	2	M	Sud	Pos
Catholique	2017	6	juin-17	2017-01-06	21	M	Kinding	Pos
Catholique	2017	6	juin-17	2017-01-06	43	F		Pos
Catholique	2017	6	juin-17	2017-01-06	51	F		Neg
Catholique	2017	6	juin-17	2017-01-06	48	F		Neg
Catholique	2017	6	juin-17	2017-01-06	22	F	Carriere	Pos
Catholique	2017	6	juin-17	2017-01-06	47	F		Pos
Catholique	2017	6	juin-17	2017-01-06	45	F		Pos
Catholique	2017	6	juin-17	2017-01-06	6	F		Pos
Catholique	2017	6	juin-17	2017-01-06	3	F		Pos
Catholique	2017	6	juin-17	2017-01-06	47	F	Ndokohock	Neg
Catholique	2017	6	juin-17	2017-01-06	27	F		Neg
Catholique	2017	6	juin-17	2017-01-06	1	M		Pos
Catholique	2017	6	juin-17	2017-01-06	22	M		Pos
Catholique	2017	6	juin-17	2017-01-06	11	F	Est	Pos
Catholique	2017	6	juin-17	2017-01-06	5	F	KNDE	Pos
Catholique	2017	6	juin-17	2017-01-06	8	M	Sud	Neg
Catholique	2017	6	juin-17	2017-01-06	1	M	Baloua	Pos
Catholique	2017	6	juin-17	2017-01-06	1	F	Baloua	Pos
Catholique	2017	6	juin-17	2017-01-06	24	F	Ngokop	Pos
Catholique	2017	6	juin-17	2017-01-06	10	M		Pos
Catholique	2017	6	juin-17	2017-01-06	7	F		Pos
Catholique	2017	6	juin-17	2017-01-06	2	F		Pos
Catholique	2017	6	juin-17	2017-01-06	28	F		Pos
Catholique	2017	6	juin-17	2017-01-06	13	M		Pos
Catholique	2017	6	juin-17	2017-01-06	60	F		Neg
Catholique	2017	6	juin-17	2017-01-06	1	M	Carriere	Pos
Catholique	2017	6	juin-17	2017-01-06	10	M	Baloua	Pos
Catholique	2017	6	juin-17	2017-01-06	16	M		Pos
Catholique	2017	6	juin-17	2017-01-06	14	M	Baloua	Pos
Catholique	2017	6	juin-17	2017-01-06	38	M	Ecole P	Neg
Catholique	2017	6	juin-17	2017-01-06	26	F		Pos
Catholique	2017	6	juin-17	2017-01-06	15	F		Pos
Catholique	2017	6	juin-17	2017-01-06	25	M		Pos
Catholique	2017	6	juin-17	2017-01-06	3	F	Barrière	Pos
Catholique	2017	6	juin-17	2017-01-06	23	F		Pos
Catholique	2017	6	juin-17	2017-01-06		F		Pos
Catholique	2017	6	juin-17	2017-01-06	2	F	Ngokop	Pos
Catholique	2017	6	juin-17	2017-01-06	37	M		Pos
Catholique	2017	6	juin-17	2017-01-06	3	F		Pos
Catholique	2017	6	juin-17	2017-01-06	29	F	Est	Neg
Catholique	2017	6	juin-17	2017-01-06	5	F		Neg
Catholique	2017	6	juin-17	2017-01-06	27	F	Centre	Neg
Catholique	2017	6	juin-17	2017-01-06	1	M		Neg
Catholique	2017	6	juin-17	2017-01-06	1	F		Pos
Catholique	2017	6	juin-17	2017-01-06	87	M		Pos
Catholique	2017	6	juin-17	2017-01-06	4	M		Pos
Catholique	2017	6	juin-17	2017-01-06	1	M		Neg
Catholique	2017	6	juin-17	2017-01-06	26	F		Neg
Catholique	2017	6	juin-17	2017-01-06	34	M	Ndokohock	Neg
Catholique	2017	6	juin-17	2017-01-06	8	F		Pos
Catholique	2017	6	juin-17	2017-01-06	57	F		Neg
Catholique	2017	6	juin-17	2017-01-06	1	M		Pos
Catholique	2017	6	juin-17	2017-01-06	1	M	Ngokop	Pos
Catholique	2017	6	juin-17	2017-01-06	27	F	Est	Neg
Catholique	2017	6	juin-17	2017-01-06	28	F	Est	Pos
Catholique	2017	6	juin-17	2017-01-06	34	F	Ngokop	Pos
Catholique	2017	6	juin-17	2017-01-06	20	F		Pos
Catholique	2017	6	juin-17	2017-01-06	86	F	Barrière	Neg
Catholique	2017	6	juin-17	2017-01-06	87	M	Est	Pos
Catholique	2017	6	juin-17	2017-01-06	59	M		Neg
Catholique	2017	6	juin-17	2017-01-06	8	M		Pos
Catholique	2017	6	juin-17	2017-01-06	2	F		Pos
Catholique	2017	6	juin-17	2017-01-06	14	F		Pos
Catholique	2017	6	juin-17	2017-01-06	8	F	Est	Pos
Catholique	2017	6	juin-17	2017-01-06	1	M		Neg
Catholique	2017	6	juin-17	2017-01-06	4	F		Pos
Catholique	2017	6	juin-17	2017-01-06	1	M	Est	Neg
Catholique	2017	6	juin-17	2017-01-06	4	F	Est	Neg
Catholique	2017	6	juin-17	2017-01-06	2	F	Barrière	Neg
Catholique	2017	6	juin-17	2017-01-06	26	F	Est	Neg
Catholique	2017	6	juin-17	2017-01-06	19	F	Centre	Pos
Catholique	2017	6	juin-17	2017-01-06	60	M		Neg
Catholique	2017	6	juin-17	2017-01-06	66	M	Ndokohock	Pos
Catholique	2017	6	juin-17	2017-01-06	1	F		Pos
Catholique	2017	6	juin-17	2017-01-06	26	F		Neg
Catholique	2017	6	juin-17	2017-01-06	1	M	Ngokop	Pos
Catholique	2017	6	juin-17	2017-01-06	3	F	Baloua	Pos
Catholique	2017	6	juin-17	2017-01-06	19	F	Carriere	Pos
Catholique	2017	6	juin-17	2017-01-06	1	F	Baloua	Pos
Catholique	2017	6	juin-17	2017-01-06	9	F	Est	Pos
Catholique	2017	6	juin-17	2017-01-06	6	M	Est	Pos
Catholique	2017	6	juin-17	2017-01-06	6	F	Est	Pos
Catholique	2017	7	juil-17	2017-01-07	3	F	Est	Pos
Catholique	2017	7	juil-17	2017-01-07	2	F		Pos
Catholique	2017	7	juil-17	2017-01-07	2	F	Centre	Pos
Catholique	2017	7	juil-17	2017-01-07	26	F	Est	Neg
Catholique	2017	7	juil-17	2017-01-07	4	M		Pos
Catholique	2017	7	juil-17	2017-01-07	19	F	Est	Pos
Catholique	2017	7	juil-17	2017-01-07	17	F	KNDE	Pos
Catholique	2017	7	juil-17	2017-01-07	28	F		Neg
Catholique	2017	7	juil-17	2017-01-07	27	F	Est	Neg
Catholique	2017	7	juil-17	2017-01-07	30	F		Pos
Catholique	2017	7	juil-17	2017-01-07	3	F	Ndokohock	Neg
Catholique	2017	7	juil-17	2017-01-07	53	M	Est	Neg
Catholique	2017	7	juil-17	2017-01-07	1	F		Pos
Catholique	2017	7	juil-17	2017-01-07	4	M		Pos
Catholique	2017	7	juil-17	2017-01-07	1	F		Neg
Catholique	2017	7	juil-17	2017-01-07	58	F		Neg
Catholique	2017	7	juil-17	2017-01-07	10	F	Est	Neg
Catholique	2017	7	juil-17	2017-01-07	1	F		Neg
Catholique	2017	7	juil-17	2017-01-07	2	M		Pos
Catholique	2017	7	juil-17	2017-01-07	4	F	Ndokohock	Pos
Catholique	2017	7	juil-17	2017-01-07	51	F	Est	Neg
Catholique	2017	7	juil-17	2017-01-07	43	M	Est	Pos
Catholique	2017	7	juil-17	2017-01-07	39	M		Neg
Catholique	2017	7	juil-17	2017-01-07	2	F	Barrière	Neg
Catholique	2017	7	juil-17	2017-01-07	4	F		Pos
Catholique	2017	7	juil-17	2017-01-07		F		Pos
Catholique	2017	7	juil-17	2017-01-07	1	M		Neg
Catholique	2017	7	juil-17	2017-01-07	35	F		Pos
Catholique	2017	7	juil-17	2017-01-07	1	M	Ndokohock	Pos
Catholique	2017	7	juil-17	2017-01-07	43	F		Pos
Catholique	2017	7	juil-17	2017-01-07	30	F	Hopital	Pos
Catholique	2017	7	juil-17	2017-01-07	4	F	Centre	Pos
Catholique	2017	7	juil-17	2017-01-07	2	F		Neg
Catholique	2017	7	juil-17	2017-01-07	31	F	Est	Neg
Catholique	2017	7	juil-17	2017-01-07	2	M		Pos
Catholique	2017	7	juil-17	2017-01-07	20	F	Est	Neg
Catholique	2017	7	juil-17	2017-01-07	30	F		Neg
Catholique	2017	7	juil-17	2017-01-07	41	M		Pos
Catholique	2017	7	juil-17	2017-01-07	5	M		Pos
Catholique	2017	7	juil-17	2017-01-07	28	F	Est	Neg
Catholique	2017	7	juil-17	2017-01-07	19	F		Neg
Catholique	2017	7	juil-17	2017-01-07	48	F		Neg
Catholique	2017	7	juil-17	2017-01-07	79	F	Ngokop	Neg
Catholique	2017	7	juil-17	2017-01-07	11	M		Pos
Catholique	2017	7	juil-17	2017-01-07	2	M		Pos
Catholique	2017	7	juil-17	2017-01-07	1	F	Sud	Pos
Catholique	2017	7	juil-17	2017-01-07	3	F	Sud	Pos
Catholique	2017	7	juil-17	2017-01-07	35	M		Pos
Catholique	2017	7	juil-17	2017-01-07	2	M	Est	Pos
Catholique	2017	7	juil-17	2017-01-07	85	F	Sud	Pos
Catholique	2017	7	juil-17	2017-01-07	17	F		Neg
Catholique	2017	7	juil-17	2017-01-07		M	Est	Pos
Catholique	2017	7	juil-17	2017-01-07	62	M	Barrière	Neg
Catholique	2017	7	juil-17	2017-01-07	12	F		Pos
Catholique	2017	7	juil-17	2017-01-07	2	M	Est	Pos
Catholique	2017	7	juil-17	2017-01-07	10	F		Neg
Catholique	2017	7	juil-17	2017-01-07	3	F		Pos
Catholique	2017	7	juil-17	2017-01-07	9	F		Pos
Catholique	2017	7	juil-17	2017-01-07	45	M	Ecole P	Neg
Catholique	2017	7	juil-17	2017-01-07	3	F	Est	Pos
Catholique	2017	7	juil-17	2017-01-07	3	M	Ecole P	Pos
Catholique	2017	7	juil-17	2017-01-07	3	M	Ecole P	Pos
Catholique	2017	7	juil-17	2017-01-07	20	M	Nyokon	Pos
Catholique	2017	7	juil-17	2017-01-07	9	F	Est	Pos
Catholique	2017	7	juil-17	2017-01-07	2	F		Pos
Catholique	2017	7	juil-17	2017-01-07	1	M	CEBEC	Pos
Catholique	2017	7	juil-17	2017-01-07	4	M	Nyokon	Pos
Catholique	2017	7	juil-17	2017-01-07	23	M	Est	Neg
Catholique	2017	7	juil-17	2017-01-07	40	M	Est	Pos
Catholique	2017	7	juil-17	2017-01-07	6	M		Pos
Catholique	2017	7	juil-17	2017-01-07	37	F	Est	Neg
Catholique	2017	7	juil-17	2017-01-07	1	F		Pos
Catholique	2017	7	juil-17	2017-01-07	12	M		Pos
Catholique	2017	7	juil-17	2017-01-07	34	F		Pos
Catholique	2017	7	juil-17	2017-01-07	8	M		Pos
Catholique	2017	8	août-17	2017-01-08	31	F	Ngokop	Pos
Catholique	2017	8	août-17	2017-01-08	51	F	Est	Pos
Catholique	2017	8	août-17	2017-01-08	11	F	Centre	Pos
Catholique	2017	8	août-17	2017-01-08	14	M	Baloua	Pos
Catholique	2017	8	août-17	2017-01-08	54	F		Neg
Catholique	2017	8	août-17	2017-01-08	2	M		Neg
Catholique	2017	8	août-17	2017-01-08	17	F		Pos
Catholique	2017	8	août-17	2017-01-08	2	M		Neg
Catholique	2017	8	août-17	2017-01-08	19	F	Est	Neg
Catholique	2017	8	août-17	2017-01-08	8	F		Pos
Catholique	2017	8	août-17	2017-01-08	14	F		Neg
Catholique	2017	8	août-17	2017-01-08	3	F		Pos
Catholique	2017	8	août-17	2017-01-08	35	F		Pos
Catholique	2017	8	août-17	2017-01-08	70	F		Neg
Catholique	2017	8	août-17	2017-01-08	35	F		Neg
Catholique	2017	8	août-17	2017-01-08	23	F		Neg
Catholique	2017	8	août-17	2017-01-08	1	M		Neg
Catholique	2017	8	août-17	2017-01-08	36	F		Neg
Catholique	2017	8	août-17	2017-01-08	9	M		Pos
Catholique	2017	8	août-17	2017-01-08	18	F		Neg
Catholique	2017	8	août-17	2017-01-08	1	F		Pos
Catholique	2017	8	août-17	2017-01-08	54	M		Neg
Catholique	2017	8	août-17	2017-01-08	25	F		Pos
Catholique	2017	8	août-17	2017-01-08	55	F		Neg
Catholique	2017	8	août-17	2017-01-08	6	F		Neg
Catholique	2017	8	août-17	2017-01-08	21	F		Pos
Catholique	2017	8	août-17	2017-01-08	14	F	Baloua	Neg
Catholique	2017	8	août-17	2017-01-08	1	F		Neg
Catholique	2017	8	août-17	2017-01-08	18	F		Neg
Catholique	2017	8	août-17	2017-01-08	25	M		Neg
Catholique	2017	8	août-17	2017-01-08	20	M	Est	Pos
Catholique	2017	8	août-17	2017-01-08	18	M	Sud	Pos
Catholique	2017	8	août-17	2017-01-08	6	F	Sud	Pos
Catholique	2017	8	août-17	2017-01-08	7	M	Sud	Pos
Catholique	2017	8	août-17	2017-01-08	2	M	Est	Pos
Catholique	2017	8	août-17	2017-01-08	29	M	Est	Pos
Catholique	2017	8	août-17	2017-01-08	17	F	Centre	Neg
Catholique	2017	8	août-17	2017-01-08	5	M	Est	Pos
Catholique	2017	8	août-17	2017-01-08	4	M	Est	Pos
Catholique	2017	8	août-17	2017-01-08	14	F		Pos
Catholique	2017	8	août-17	2017-01-08	33	F	Baloua	Pos
Catholique	2017	8	août-17	2017-01-08	71	F	Est	Pos
Catholique	2017	8	août-17	2017-01-08	2	F	Est	Neg
Catholique	2017	8	août-17	2017-01-08	7	F		Pos
Catholique	2017	8	août-17	2017-01-08	4	M	Sud	Pos
Catholique	2017	8	août-17	2017-01-08	56	M		Pos
[truncated: 11,526 more rows]

## Sheet: MetaData
Variables	Description
Hospital	Names of surveyed hospitals : Catholic, DMC, and UEBC
Year
Month
Date	Date format generated with Excel
Date2	Date format generated with R.
Age	Age of "paricipants". I've converted ages given in months and weeks into year, even decimal years to make the varaible consistent.
Gender
Quarters
mRDT
Microscopy
Parasitaemia	Don't really know if values of parasitaemia got from those registers are trustworthy. Do you think we can use it?
Status	Since it's based on the result of RDT and/or microscopy, I prefer to create this variable myself into R to avoid potential typing errors.
